# Supplementary material for: Dual loss of human POLQ and LIG4 abolishes random integration
Source: Nat Commun. 2017 Jul 11;8:16112. doi: 10.1038/ncomms16112 (PMC5508229; doi:10.1038/ncomms16112)
Supplement: Supplementary Data 1 [file ncomms16112-s2.xlsx]

## Sheet: a. Junction seq
	Clone	Sequence			Feature
	1	L	Genome	5'-GGCGTAGAGGGCACGAACTCCCGGCTTTTGCCCGATAAATAGCATCTCTTTTGTACGAGT-3' 3'-CCGCATCTCCCGTGCTTGAGGGCCGAAAACGGGCTATTTATCGTAGAGAAAACATGCTCA-5'
			Junction	5'-GGCGTAGAGGGCACGAACTCCCGGCTTTTGGTATTATATATAACCAGTCCACTATTGATAGACACTATTT-3' 3'-CCGCATCTCCCGTGCTTGAGGGCCGAAAACCATAATATATATTGGTCAGGTGATAACTATCTGTGATAAA-5'		−
			Vector	5'-TTCTGTCTTATGGAGATACCATAACTGATTTAACCAGTCCACTATTGATAGACACTATTT-3' 3'-AAGACAGAATACCTCTATGGTATTGACTAAATTGGTCAGGTGATAACTATCTGTGATAAA-5'
		R	Vector	5'-TGGGGATTTGTGCAGAATGTTATTTTAGATAAGCAAAAACGAGCAAAATAGGGGAGTTTAACT-3' 3'-ACCCCTAAACACGTCTTACAATAAAATCTATTCGTTTTTGCTCGTTTTATCCCCTCAAATTGA-5'
			Junction	5'-TGGGGATTTGTGCAGAATGTTATTTTAGATAAGGCAAATCTAAAGATTATGGGCGGGGCAGAG-3' 3'-ACCCCTAAACACGTCTTACAATAAAATCTATTCCGTTTAGATTTCTAATACCCGCCCCGTCTC-5'		MH
			Genome	5'-AAGATGGGAAGGGGAAGGGGCAAAGCATGGAAGGCAAATCTAAAGATTATGGGCGGGGCAGAG-3' 3'-TTCTACCCTTCCCCTTCCCCGTTTCGTACCTTCCGTTTAGATTTCTAATACCCGCCCCGTCTC-5'
	2	L	Genome	5'-CCTCCCGGGTTCACGCCATTCTCCTGCCTCAGCCTCCCGAGTAGCTGGACTACAGGCAA-3' 3'-GGAGGGCCCAAGTGCGGTAAGAGGACGGAGTCGGAGGGCTCATCGACCTGATGTCCGTT-5'
			Junction	5'-CCTCCCGGGTTCACGCCATTCTCCTGCCTTTACAGGCATGAGCCACTGGCATTACAGGCATGAGCCACTGGCCCA-3' 3'-GGAGGGCCCAAGTGCGGTAAGAGGACGGAAATGTCCGTACTCGGTGACCGTAATGTCCGTACTCGGTGACCGGGT-5'		TI
			Vector	5'-GTTCGCCATGTTACCCAGCCTCCCAAAGTGCTGGCATTACAGGCATGAGCCACTGGCCCA-3' 3'-CAAGCGGTACAATGGGTCGGAGGGTTTCACGACCGTAATGTCCGTACTCGGTGACCGGGT-5'
		R	Vector	5'-AGCCTGAAGTAGCATTTCTACCCTGAGTTACGCTAGGGATAA 3'-TCGGACTTCATCGTAAAGATGGGACTCAATGCGATCCC
			Junction	5'-AGCCTGAAGTAGCATTTCTACCCTGAGTTAAAAACTCCGGAAGGAGAAAGCAAGGTATGTG-3' 3'-TCGGACTTCATCGTAAAGATGGGACTCAATTTTTGAGGCCTTCCTCTTTCGTTCCATACAC-5'		−
			Genome	5'-TCATTGTTCTAACTGGTAGATGTTTGTTGTAAACTCCGGAAGGAGAAAGCAAGGTATGTG-3' 3'-AGTAACAAGATTGACCATCTACAAACAACATTTGAGGCCTTCCTCTTTCGTTCCATACAC-5'
	3	L	Genome	5'-AATGCTTCAAGGTGTGTGCATGGTGCACATTCAGGAAGACACAGAATGCAAACATTTATTTGAAA-3' 3'-TTACGAAGTTCCACACACGTACCACGTGTAAGTCCTTCTGTGTCTTACGTTTGTAAATAAACTTT-5'
			Junction	5'-AATGCTTCAAGGTGTGTGCATGGTGCACATTCAGGTGGCACTTTTCGGGGAAATGTGCGCGGAAC-3' 3'-TTACGAAGTTCCACACACGTACCACGTGTAAGTCCACCGTGAAAAGCCCCTTTACACGCGCCTTG-5'		MH
			Vector	5'-AATGTCATGATAATAATGGTTTCTTAGACGTCAGGTGGCACTTTTCGGGGAAATGTGCGCGGAAC-3' 3'-TTACAGTACTATTATTACCAAAGAATCTGCAGTCCACCGTGAAAAGCCCCTTTACACGCGCCTTG-5'
		R	Vector	5'-ACAGATATTTTTATTATTTGTAAAGATAGGGTATTGCTGTGTTGCCCAGGCTGGTCTCGA-3' 3'-TGTCTATAAAAATAATAAACATTTCTATCCCATAACGACACAACGGGTCCGACCAGAGCT-5'
			Junction	5'-ACAGATATTTTTATTATTTGTAAAGATAGGTAAAGAGGGTGAACAAAGAATACAAGGTGAA-3' 3'-TGTCTATAAAAATAATAAACATTTCTATCCATTTCTCCCACTTGTTTCTTATGTTCCACTT-5'		TI
			Genome	5'-AACTGTTTCTACACCTACTTTTTCTATCGGAAAGAGGGTGAACAAAGAATACAAGGTGAA-3' 3'-TTGACAAAGATGTGGATGAAAAAGATAGCCTTTCTCCCACTTGTTTCTTATGTTCCACTT-5'
	4	L	Genome	5'-GGCAAGCACTTCCACTAGGGAGGGGGTGGGGGAAAGGAATGACACATGACATACATGGCA-3' 3'-CCGTTCGTGAAGGTGATCCCTCCCCCACCCCCTTTCCTTACTGTGTACTGTATGTACCGT-5'
			Junction	5'-GGCAAGCACTTCCACTAGGGAGGGGGTGGGAGCAGGATTACGCCAAGCTATCAACTTTGTATAGA-3' 3'-CCGTTCGTGAAGGTGATCCCTCCCCCACCCTCGTCCTAATGCGGTTCGATAGTTGAAACATATCT-5'		−
			Vector	5'-CAATTTCACACAGGAAACAGCTATGACCATGATTACGCCAAGCTATCAACTTTGTATAGA-3' 3'-GTTAAAGTGTGTCCTTTGTCGATACTGGTACTAATGCGGTTCGATAGTTGAAACATATCT-5'
		R	Vector	5'-TGCAGAATGTTATTTTAGATAAGCAAAAACGAGCAAAATAGGGGAGTTTAACTTTAATATTTTC-3' 3'-ACGTCTTACAATAAAATCTATTCGTTTTTGCTCGTTTTATCCCCTCAAATTGAAATTATAAAAG-5'
			Junction	5'-TGCAGAATGTTATTTTAGATAAGCAAAAACGAGCTTGGGAGCCTTCCCATACTTTACCTGACTT-3' 3'-ACGTCTTACAATAAAATCTATTCGTTTTTGCTCGAACCCTCGGAAGGGTATGAAATGGACTGAA-5'		MH
			Genome	5'-GACCCCAGGGAGGATAAGGAAAAAGGGAAAGAGCTTGGGAGCCTTCCCATACTTTACCTGACTT-3' 3'-CTGGGGTCCCTCCTATTCCTTTTTCCCTTTCTCGAACCCTCGGAAGGGTATGAAATGGACTGAA-5'
	5	L	Genome	5'-AGAAAGTCCAAAGTTTTGGTTCCTTAAGGATTACAG 3'-TCTTTCAGGTTTCAAAACCAAGGAATTCCTAATGTC
			Junction	5'-AGAAAGTCCAAAGTTTTGGTTCCTTAAGGATTACAGACAAGCTGTGACCGTCTCCGGGAGCTGCAT-3' 3'-TCTTTCAGGTTTCAAAACCAAGGAATTCCTAATGTCTGTTCGACACTGGCAGAGGCCCTCGACGTA-5'		MH
			Vector	5'-CTGACGGGCTTGTCTGCTCCCGGCATCCGCTTACAGACAAGCTGTGACCGTCTCCGGGAGCTGCAT-3' 3'-GACTGCCCGAACAGACGAGGGCCGTAGGCGAATGTCTGTTCGACACTGGCAGAGGCCCTCGACGTA-5'
		R	Vector	5'-CCACCATGGCTGGCTAATTTTTTTTTATGTTTGTAGAGATTGGGTCTTACTGTGTTGCCCAG-3' 3'-GGTGGTACCGACCGATTAAAAAAAAATACAAACATCTCTAACCCAGAATGACACAACGGGTC-5'
			Junction	5'-CCACCATGGCTGGCTAATTTTTTTTTATGTTTTACAACAACCTTTTCTACTTTTCCTTTTTT-3' 3'-GGTGGTACCGACCGATTAAAAAAAAATACAAAATGTTGTTGGAAAAGATGAAAAGGAAAAAA-5'		MH
			Genome	TTTACAACAACCTTTTCTACTTTTCCTTTTTT-3' AAATGTTGTTGGAAAAGATGAAAAGGAAAAAA-5'
	6	L	Genome	5'-CCTAATTATCTTCCCTTGGCTGGTACTCAGATAGTTTCTACTT 3'-GGATTAATAGAAGGGAACCGACCATGAGTCTATCAAAGATGAA
			Junction	5'-CCTAATTATCTTCCCTTGGCTGGTACTCAGTCTGGTAGAACTGAGATACCTACAGCGTGAGCTATGT-3' 3'-GGATTAATAGAAGGGAACCGACCATGAGTCAGACCATCTTGACTCTATGGATGTCGCACTCGATACA-5'		−
			Vector	5'-CAGCCCAGCTTGGAGCGAACGACCTACACCGAACTGAGATACCTACAGCGTGAGCTATGT-3' 3'-GTCGGGTCGAACCTCGCTTGCTGGATGTGGCTTGACTCTATGGATGTCGCACTCGATACA-5'
		R	Vector	5'-TTAATCAGTCTTGTTACGTTATGACTAATCTTTGGGGATTTGTGCAGAATGTTATTTTAGATAA-3' 3'-AATTAGTCAGAACAATGCAATACTGATTAGAAACCCCTAAACACGTCTTACAATAAAATCTATT-5'
			Junction	5'-TTAATCAGTCTTGTTACGTTATGACTAATCTTTGCACTTGTTGGGGTAACTATTTCTCTGCTTT-3' 3'-AATTAGTCAGAACAATGCAATACTGATTAGAAACGTGAACAACCCCATTGATAAAGAGACGAAA-5'		MH
			Genome	TTTGCACTTGTTGGGGTAACTATTTCTCTGCTTT-3' AAACGTGAACAACCCCATTGATAAAGAGACGAAA-5'
	7	L	Genome	5'-TCGGGTCGGGTCTAGGCTCCCGAGTCCGCGCTCCTGGGCGGGAGCCCTTGTCTGGGTCTCGCGGGG-3' 3'-AGCCCAGCCCAGATCCGAGGGCTCAGGCGCGAGGACCCGCCCTCGGGAACAGACCCAGAGCGCCCC-5'
			Junction	5'-TCGGGTCGGGTCTAGGCTCCCGAGTCCGCGCTCCTGATGTTATATGAGAGTACCTTTCTCTTCACA-3' 3'-AGCCCAGCCCAGATCCGAGGGCTCAGGCGCGAGGACTACAATATACTCTCATGGAAAGAGAAGTGT-5'		MH
			Vector	5'-TTTTCCTCTAAGAAGTTGAATCATTTTATACTCCTGATGTTATATGAGAGTACCTTTCTCTTCACA-3' 3'-AAAAGGAGATTCTTCAACTTAGTAAAATATGAGGACTACAATATACTCTCATGGAAAGAGAAGTGT-5'
		R	Vector	5'-AAGACTTGTTTAAACACAAAATTTAGACTTTTACTCAACAAAAGTGATTGATTGATTGAT-3' 3'-TTCTGAACAAATTTGTGTTTTAAATCTGAAAATGAGTTGTTTTCACTAACTAACTAACTA-5'
			Junction	5'-AAGACTTGTTTAAACACAAAATTTAGACTCCTGGGCGGCGCCGGAGAGCGGTCCTGGTCA-3' 3'-TTCTGAACAAATTTGTGTTTTAAATCTGAGGACCCGCCGCGGCCTCTCGCCAGGACCAGT-5'		TI
			Genome	5'-TAGGTATCAGCCACGCTCGGGGTCGGGCCCCTGGGCGGCGCCGGAGAGCGGTCCTGGTCA-3' 3'-ATCCATAGTCGGTGCGAGCCCCAGCCCGGGGACCCGCCGCGGCCTCTCGCCAGGACCAGT-5'
	8	L	Genome	5'-GACATGAACAACTTCGACTTGTAACTGAATTTTTCTTTTTCTTAAAACAGGAAAGATTCA-3' 3'-CTGTACTTGTTGAAGCTGAACATTGACTTAAAAAGAAAAAGAATTTTGTCCTTTCTAAGT-5'
			Junction	5'-GACATGAACAACTTCGACTTGTAACTGAATATAGTTACAATACAGGGGAATATAGCAACTTTATTATACAT-3' 3'-CTGTACTTGTTGAAGCTGAACATTGACTTATATCAATGTTATGTCCCCTTATATCGTTGAAATAATATGTA-5'		TI
			Vector	CAGGGTAATATAGCAACTTTATTATACAT-3' TATTGTCCCATTATATCGTTGAAATAATATGTA-5'
		R	Vector	5'-GCATTTCTACCCTGAGTTACGCTAGGGATAA 3'-CGTAAAGATGGGACTCAATGCGATCCC
			Junction	5'-GCATTTCTACCCTGAGTTACGCTAGGGATACAATATTGTAACTTGTAACAAAATTCCTAAAAGGAAAAATTTTATCAC-3' 3'-CGTAAAGATGGGACTCAATGCGATCCCTATGTTATAACATTGAACATTGTTTTAAGGATTTTCCTTTTTAAAATAGTG-5'		TI
			Genome	5'-AAAGTGTCTATAATTGCAGTGGTTTATTTGCAAAATTCCTAAAAGGAAAAATTTTATCAC-3' 3'-TTTCACAGATATTAACGTCACCAAATAAACGTTTTAAGGATTTTCCTTTTTAAAATAGTG-5'
	9	L	Genome	5'-AGGTAAAATTCAAGGCAACATAGTATCCAGCCACA 3'-TCCATTTTAAGTTCCGTTGTATCATAGGTCGGTGT
			Junction	5'-AGGTAAAATTCAAGGCAACATAGTATCCAGCCACCAGCTACCAGCGGTGGTTTGTTTGCCGGAT-3' 3'-TCCATTTTAAGTTCCGTTGTATCATAGGTCGGTGGTCGATGGTCGCCACCAAACAAACGGCCTA-5'		MH
			Vector	5'-CGCGTAATCTGCTGCTTGCAAACAAAAAAACCACC-GCTACCAGCGGTGGTTTGTTTGCCGGAT-3' 3'-GCGCATTAGACGACGAACGTTTGTTTTTTTGGTGG-CGATGGTCGCCACCAAACAAACGGCCTA-5'
		R	Vector	5'-GAAGTAGCATTTCTACCCTGAGTTACGCTAGGGATAA 3'-CTTCATCGTAAAGATGGGACTCAATGCGATCCC
			Junction	5'-GAAGTAGCATTTCTACCCTGAGTTACGCTACCAGCTAACTCATGAAACTGAAAGAATATGGATAGGCTTGT-3' 3'-CTTCATCGTAAAGATGGGACTCAATGCGATGGTCGATTGAGTACTTTGACTTTCTTATACCTATCCGAACA-5'		TI
			Genome	ATGAAACTGAAAGAATATGGATAGGCTTGT-3' TACTTTGACTTTCTTATACCTATCCGAACA-5'
	10	L	Genome	5'-ACTTCAGTTGTAGTTTGTCTTGGCAGAATGTAAGTAGGTTAGCAAAATTTAGACTATTTTTAA-3' 3'-TGAAGTCAACATCAAACAGAACCGTCTTACATTCATCCAATCGTTTTAAATCTGATAAAAATT-5'
			Junction	5'-ACTTCAGTTGTAGTTTGTCTTGGCAGAATGTAATGTATGAAACTTTCTATTAAATTCCTGATT-3' 3'-TGAAGTCAACATCAAACAGAACCGTCTTACATTACATACTTTGAAAGATAATTTAAGGACTAA-5'		MH
			Vector	5'-TAATGACTAAGAGGTGTTTGTTATAAAGTTTAATGTATGAAACTTTCTATTAAATTCCTGATT-3' 3'-ATTACTGATTCTCCACAAACAATATTTCAAATTACATACTTTGAAAGATAATTTAAGGACTAA-5'
		R	Vector	5'-CTTAATCAGTCTTGTTACGTTATGACTAATCTTTGGGGATTTGTGCAGAATGTTATTTTAGATAA-3' 3'-GAATTAGTCAGAACAATGCAATACTGATTAGAAACCCCTAAACACGTCTTACAATAAAATCTATT-5'
			Junction	5'-CTTAATCAGTCTTGTTACGTTATGACTAATCTTTGTTGCCTAGGCTGGAGTATGGTGGCACGATC-3' 3'-GAATTAGTCAGAACAATGCAATACTGATTAGAAACAACGGATCCGACCTCATACCACCGTGCTAG-5'		MH
			Genome	5'-TTTTTTTTTTTTTTTTGAGACAGGGTCTCACTTTGTTGCCTAGGCTGGAGTATGGTGGCACGATC-3' 3'-AAAAAAAAAAAAAAAACTCTGTCCCAGAGTGAAACAACGGATCCGACCTCATACCACCGTGCTAG-5'
	11	L	Genome	5'-TGCCATCACTCTGGATGGGCCAGTTCTGGATGCTCCCAGTGGCGCAGAGGCGGCGACACTG-3' 3'-ACGGTAGTGAGACCTACCCGGTCAAGACCTACGAGGGTCACCGCGTCTCCGCCGCTGTGAC-5'
			Junction	5'-TGCCATCACTCTGGATGGGCCAGTTCTGGATAACAGGGAATATAGCAACTTTATTATACAT-3' 3'-ACGGTAGTGAGACCTACCCGGTCAAGACCTATTGTCCCTTATATCGTTGAAATAATATGTA-5'		MH
			Vector	CAGGGAATATAGCAACTTTATTATACAT-3' TATTGTCCCTTATATCGTTGAAATAATATGTA-5'
		R	Vector	5'-CATTTCTACCCTGAGTTACGCTAGGGATAA 3'-GTAAAGATGGGACTCAATGCGATCCC
			Junction	5'-CATTTCTACCCTGAGTTACGCTAGGGATAACAAAGCGAGAATCCCGCGCCGAGCTGCTAG-3' 3'-GTAAAGATGGGACTCAATGCGATCCCTATTGTTTCGCTCTTAGGGCGCGGCTCGACGATC-5'		TI
			Genome	5'-GAGAGTGGCAGCTTTGAGAGCAGAGCGCAGCAAAGCGAGAATCCCGCGCCGAGCTGCTAG-3' 3'-CTCTCACCGTCGAAACTCTCGTCTCGCGTCGTTTCGCTCTTAGGGCGCGGCTCGACGATC-5'
	12	L	Genome	5'-TCTGTGATTCCTCTGCAGAATAAGAAAACATTCTTAATTGCTTAATTTTAAGCAGAAAAACA-3' 3'-AGACACTAAGGAGACGTCTTATTCTTTTGTAAGAATTAACGAATTAAAATTCGTCTTTTTGT-5'
			Junction	5'-TCTGTGATTCCTCTGCAGAATAAGAAAACATTACCGGGTTGGACTCAAGACGATAGTTACCG-3' 3'-AGACACTAAGGAGACGTCTTATTCTTTTGTAATGGCCCAACCTGAGTTCTGCTATCAATGGC-5'		MH
			Vector	5'-TGGCTGCTGCCAGTGGCGATAAGTCGTGTCTTACCGGGTTGGACTCAAGACGATAGTTACCG-3' 3'-ACCGACGACGGTCACCGCTATTCAGCACAGAATGGCCCAACCTGAGTTCTGCTATCAATGGC-5'
		R	Vector	5'-GGCTTGAGTCACCATGCCCAGCCTGAAGTAGCATTTCTACCCTGAGTTACGCTAGGGATAA 3'-CCGAACTCAGTGGTACGGGTCGGACTTCATCGTAAAGATGGGACTCAATGCGATCCC
			Junction	5'-GGCTTGAGTCACCATGCCCAGCCTGAAGTAGCATGTACAGATGAACATTTTCTGATATGCTTGT-3' 3'-CCGAACTCAGTGGTACGGGTCGGACTTCATCGTACATGTCTACTTGTAAAAGACTATACGAACA-5'		MH
			Genome	5'-CGTATCCTTATGGAAAATATCTTCCCAAGGGCATGTACAGATGAACATTTTCTGATATGCTTGT-3' 3'-GCATAGGAATACCTTTTATAGAAGGGTTCCCGTACATGTCTACTTGTAAAAGACTATACGAACA-5'
	13	L	Genome	5'-TCCACGCACATGCTCGGTGCTTCCAATCGGTGATCAAGACCACTGCTCTTCATCCAGAGCAGGCAG-3' 3'-AGGTGCGTGTACGAGCCACGAAGGTTAGCCACTAGTTCTGGTGACGAGAAGTAGGTCTCGTCCGTC-5'
			Junction	5'-TCCACGCACATGCTCGGTGCTTCCAATCGGTGATCACAGTTCACTGCAGTCTCAACCTCCTGGGTT-3' 3'-AGGTGCGTGTACGAGCCACGAAGGTTAGCCACTAGTGTCAAGTGACGTCAGAGTTGGAGGACCCAA-5'		MH
			Vector	5'-TTGCCCAGGCTGGGGTGCAGTGCAGCAGAATGATCACAGTTCACTGCAGTCTCAACCTCCTGGGTT-3' 3'-AACGGGTCCGACCCCACGTCACGTCGTCTTACTAGTGTCAAGTGACGTCAGAGTTGGAGGACCCAA-5'
		R	Vector	5'-AGGATATATACTTATTTTACAGGTGTGTGTGGTTTTTTAAATAAACTCCTTTTAGGAATTGC-3' 3'-TCCTATATATGAATAAAATGTCCACACACACCAAAAAATTTATTTGAGGAAAATCCTTAACG-5'
			Junction	5'-AGGATATATACTTATTTTACAGGTGTGTGTGGCCGGGTGTCAGGCCTGGTCTCTCAGGCCCG-3' 3'-TCCTATATATGAATAAAATGTCCACACACACCGGCCCACAGTCCGGACCAGAGAGTCCGGGC-5'		MH
			Genome	5'-AGATCCCGAAGTTCGAGCATCCCTCGGATAGGCCGGGTGTCAGGCCTGGTCTCTCAGGCCCG-3' 3'-TCTAGGGCTTCAAGCTCGTAGGGAGCCTATCCGGCCCACAGTCCGGACCAGAGAGTCCGGGC-5'

## Sheet: b. Summary
	LIG4 KO
	Clone	5' (Left)				3' (Right)				Genomic deletion (bp)
		Templated insertion	Microhomology (bp)	Insertion (bp)	Terminal deletion (bp)	Templated insertion	Microhomology (bp)	Insertion (bp)	Terminal deletion (bp)
	1	No	0	10	3133	No	3	0	1301	101
	2	Yes	0	16	3579	No	0	1	12	473
	3	No	5	0	508	Yes	0	1	383	ND
	4	No	0	5	2425	No	4	0	1290	2422
	5	No	6	0	366	No	2	0	157	0
	6	No	0	7	2038	No	4	0	1332	13
	7	No	6	0	3316	Yes	0	0	1565	294
	8	Yes (complex)	0	11	3	Yes (complex)	0	18	1	790
	9	No	4	0	1720	Yes (complex)	0	11	7	1
	10	No	3	0	4075	No	5	0	1332	73
	11	No	2	0	0	Yes	0	0	0	630
	12	No	2	0	1934	No	4	0	27	107
	13	No	6	0	3424	No	2	0	2437	1274
