# Supplementary material for: Dual loss of human POLQ and LIG4 abolishes random integration
Source: Nat Commun. 2017 Jul 11;8:16112. doi: 10.1038/ncomms16112 (PMC5508229; doi:10.1038/ncomms16112)
Supplement: Supplementary Data 2 [file ncomms16112-s3.xlsx]

## Sheet: a. Junction seq
	Clone	Sequence			Feature
	1	L	Genome	5'-AGGTCCTTCACTCTACACATGAGGATTACGATTTGAGATGAGATATGAGTGGAGACACAGA-3' 3'-TCCAGGAAGTGAGATGTGTACTCCTAATGCTAAACTCTACTCTATACTCACCTCTGTGTCT-5'
			Junction	5'-AGGTCCTTCACTCTACACATGAGGATTACGAGGCCAACTTATTAAATAACTGATGCTTTCT-3' 3'-TCCAGGAAGTGAGATGTGTACTCCTAATGCTCCGGTTGAATAATTTATTGACTACGAAAGA-5'		0-1
			Vector	5'-TTCTGAGTACTTGCTATTTGAACATAAACTAGGCCAACTTATTAAATAACTGATGCTTTCT-3' 3'-AAGACTCATGAACGATAAACTTGTATTTGATCCGGTTGAATAATTTATTGACTACGAAAGA-5'
		R	Vector	5'-ATCTCAGTGCTTTGGAAGGCCAAGACAGCAGAATCACTTGAGGCCAGGGGTTCGAGACCAG-3' 3'-TAGAGTCACGAAACCTTCCGGTTCTGTCGTCTTAGTGAACTCCGGTCCCCAAGCTCTGGTC-5'
			Junction	5'-ATCTCAGTGCTTTGGAAGGCCAAGACAGCAGGAAAAAAAATCAGAGAAGTCTCAGTTGAGG-3' 3'-TAGAGTCACGAAACCTTCCGGTTCTGTCGTCCTTTTTTTTAGTCTCTTCAGAGTCAACTCC-5'		0-1
			Genome	5'-CCCACAACCCATAACTTCTGTCTAATTATGGGAAAAAAAATCAGAGAAGTCTCAGTTGAGG-3' 3'-GGGTGTTGGGTATTGAAGACAGATTAATACCCTTTTTTTTAGTCTCTTCAGAGTCAACTCC-5'
	2	L	Genome	5'-GCACTTTCGGAAGGCGAGGTGGGCGATTGCTTGAGCTCAAGAATTTGAGACCAGCATGGG-3' 3'-CGTGAAAGCCTTCCGCTCCACCCGCTAACGAACTCGAGTTCTTAAACTCTGGTCGTACCC-5'
			Junction	5'-GCACTTTCGGAAGGCGAGGTGGGCGATTGCGAGCTGCATGTGTCAGAGGTTTTCACCGTC-3' 3'-CGTGAAAGCCTTCCGCTCCACCCGCTAACGCTCGACGTACACAGTCTCCAAAAGTGGCAG-5'		0-1
			Vector	5'-CGCTTACAGACAAGCTGTGACCGTCTCCGGGAGCTGCATGTGTCAGAGGTTTTCACCGTC-3' 3'-GCGAATGTCTGTTCGACACTGGCAGAGGCCCTCGACGTACACAGTCTCCAAAAGTGGCAG-5'
		R	Vector	5'-TAATAAAAATATCTGTTGATTTGAAGTAAAGTTTTTTTTTAAAGACAAGGTCTCATTCTG-3' 3'-ATTATTTTTATAGACAACTAAACTTCATTTCAAAAAAAAATTTCTGTTCCAGAGTAAGAC-5'
			Junction	5'-TAATAAAAATATCTGTTGATTTGAAGTAAAAGAGAGTAAGACTCTGTTTTCTAAAAAAAAAA-3' 3'-ATTATTTTTATAGACAACTAAACTTCATTTTCTCTCATTCTGAGACAAAAGATTTTTTTTTT-5'		−
			Genome	5'-CGAATTGCACCATTGCACTCCAGCCTGGCAAGAGTAAGACTCTGTTTTCTAAAAAAAAAA-3' 3'-GCTTAACGTGGTAACGTGAGGTCGGACCGTTCTCATTCTGAGACAAAAGATTTTTTTTTT-5'
	3	L	Genome	5'-TTTAGAGTACTGCAAAATATGTATACTACAGGTATGTCTTGAAGTTACGTTAAAAGGTTTAT-3' 3'-AAATCTCATGACGTTTTATACATATGATGTCCATACAGAACTTCAATGCAATTTTCCAAATA-5'
			Junction	5'-TTTAGAGTACTGCAAAATATGTATACTACAGGGAAACGCCTGGTATCTTTATAGTCCTGTCG-3' 3'-AAATCTCATGACGTTTTATACATATGATGTCCCTTTGCGGACCATAGAAATATCAGGACAGC-5'		MH
			Vector	5'-ACAGGAGAGCGCACGAGGGAGCTTCCAGGGGGGAAACGCCTGGTATCTTTATAGTCCTGTCG-3' 3'-TGTCCTCTCGCGTGCTCCCTCGAAGGTCCCCCCTTTGCGGACCATAGAAATATCAGGACAGC-5'
		R	Vector	5'-TTTGTTTAAGATCTTAGAGGATTATTAAGCTGAACTCCTCAACTGATAAAAAGCATGACA-3' 3'-AAACAAATTCTAGAATCTCCTAATAATTCGACTTGAGGAGTTGACTATTTTTCGTACTGT-5'
			Junction	5'-TTTGTTTAAGATCTTAGAGGATTATTAAGCCGCGCCCTATAGCATATATAAAATTAAAGAGAGAAGA-3' 3'-AAACAAATTCTAGAATCTCCTAATAATTCGGCGCGGGATATCGTATATATTTTAATTTCTCTCTTCT-5'		−
			Genome	5'-GTTTATTAGGAGCCAAGCCTATAAAACAGGTATAGCATATATAAAATTAAAGAGAGAAGA-3' 3'-CAAATAATCCTCGGTTCGGATATTTTGTCCATATCGTATATATTTTAATTTCTCTCTTCT-5'
	4	L	Genome	5'-GTAGCTCACGCCTGTAATCCCACCACTTTGGGAGGCCTAGGCGGGAGAATTGCCTGAGCCC-3' 3'-CATCGAGTGCGGACATTAGGGTGGTGAAACCCTCCGGATCCGCCCTCTTAACGGACTCGGG-5'
			Junction	5'-GTAGCTCACGCCTGTAATCCCACCACTTTGGATGCCTGTAGCAATGGCAACAACGTTGCGC-3' 3'-CATCGAGTGCGGACATTAGGGTGGTGAAACCTACGGACATCGTTACCGTTGTTGCAACGCG-5'		0-1
			Vector	5'-AGCCATACCAAACGACGAGCGTGACACCACGATGCCTGTAGCAATGGCAACAACGTTGCGC-3' 3'-TCGGTATGGTTTGCTGCTCGCACTGTGGTGCTACGGACATCGTTACCGTTGTTGCAACGCG-5'
		R	Vector	5'-TAGCAAGATCACAGCTCACTGTGGCCTTGACCTTCTGGGCTCAAGTGATTCTCCCACTTC-3' 3'-ATCGTTCTAGTGTCGAGTGACACCGGAACTGGAAGACCCGAGTTCACTAAGAGGGTGAAG-5'
			Junction	5'-TAGCAAGATCACAGCTCACTGTGGCCTTGATGGGGGTGGTCTCAAACTCCTGGGCTCAAGTGATCC-3' 3'-ATCGTTCTAGTGTCGAGTGACACCGGAACTACCCCCACCAGAGTTTGAGGACCCGAGTTCACTAGG-5'		−
			Genome	5'-GAAATGGCATATTGCTATGTTGCCCCAGGCTGGTCTCAAACTCCTGGGCTCAAGTGATCC-3' 3'-CTTTACCGTATAACGATACAACGGGGTCCGACCAGAGTTTGAGGACCCGAGTTCACTAGG-5'
	5	L	Genome	5'-AATTCCTCTCAGGCTTTCAGTGGTTAAATAAAAGAAGATTTTGGCTCTCGGTGGCCAACC-3' 3'-TTAAGGAGAGTCCGAAAGTCACCAATTTATTTTCTTCTAAAACCGAGAGCCACCGGTTGG-5'
			Junction	5'-AATTCCTCTCAGGCTTTCAGTGGTTAAATAGGAACAGGAGAGCGCACGAGGGAGCTTCCA-3' 3'-TTAAGGAGAGTCCGAAAGTCACCAATTTATCCTTGTCCTCTCGCGTGCTCCCTCGAAGGT-5'		0-1
			Vector	5'-GCGGACAGGTATCCGGTAAGCGGCAGGGTCGGAACAGGAGAGCGCACGAGGGAGCTTCCA-3' 3'-CGCCTGTCCATAGGCCATTCGCCGTCCCAGCCTTGTCCTCTCGCGTGCTCCCTCGAAGGT-5'
		R	Vector	5'-ACAGCTCACTGTGGCCTTGACCTTCTGGGCTCAAGTGATTCTCCCACTTCGGCCTCCCGA-3' 3'-TGTCGAGTGACACCGGAACTGGAAGACCCGAGTTCACTAAGAGGGTGAAGCCGGAGGGCT-5'
			Junction	5'-ACAGCTCACTGTGGCCTTGACCTTCTGGGCCTGACGGCCCAGAAGGTTGGCCTTATCACACAAAGATGGC-3' 3'-TGTCGAGTGACACCGGAACTGGAAGACCCGGACTGCCGGGTCTTCCAACCGGAATAGTGTGTTTCTACCG-5'		−
			Genome	5'-TCTGCTGGGATGGCGAGGGTTGATTCCCATAGAAGGTTGGCCTTATCACACAAAGATGGC-3' 3'-AGACGACCCTACCGCTCCCAACTAAGGGTATCTTCCAACCGGAATAGTGTGTTTCTACCG-5'
	6	L	Genome	5'-TAGGTTTATATTTTTACCTGGCATACTAATCCAGTTTAAAAAGCAGACACACAGTTGCAA-3' 3'-ATCCAAATATAAAAATGGACCGTATGATTAGGTCAAATTTTTCGTCTGTGTGTCAACGTT-5'
			Junction	5'-TAGGTTTATATTTTTACCTGGCATACTAATTTGGTTATTCAGGGTAATATAGCAACTTTATTATA-3' 3'-ATCCAAATATAAAAATGGACCGTATGATTAAACCAATAAGTCCCATTATATCGTTGAAATAATAT-5'		−
			Vector	CAGGGTAATATAGCAACTTTATTATA-3' ATAAGTCCCATTATATCGTTGAAATAATAT-5'
		R	Vector	5'-ACCTCAGCCTCCCAAAGTGCTGGGATTATAGGCATGAGCCACCGTGCCCGGCCGACATGT-3' 3'-TGGAGTCGGAGGGTTTCACGACCCTAATATCCGTACTCGGTGGCACGGGCCGGCTGTACA-5'
			Junction	5'-ACCTCAGCCTCCCAAAGTGCTGGGATTATAAGGTGGGGGCAAATCCTCGAGCTTGATGTGT-3' 3'-TGGAGTCGGAGGGTTTCACGACCCTAATATTCCACCCCCGTTTAGGAGCTCGAACTACACA-5'		−
			Genome	5'-TTGTTGAGTAAAGCTAATTTGCCAGTCCTGGGTGGGGGCAAATCCTCGAGCTTGATGTGT-3' 3'-AACAACTCATTTCGATTAAACGGTCAGGACCCACCCCCGTTTAGGAGCTCGAACTACACA-5'
	7	L	Genome	5'-ATGAGAGAGCAAATCCCAAGTCTGTGCCTGGTACAGTGCCCAACACACATCGTAGGAGCC-3' 3'-TACTCTCTCGTTTAGGGTTCAGACACGGACCATGTCACGGGTTGTGTGTAGCATCCTCGG-5'
			Junction	5'-ATGAGAGAGCAAATCCCAAGTCTGTGCCTGAGGTCACTGGCCGTCGTTTTACAACGTCGTGAC-3' 3'-TACTCTCTCGTTTAGGGTTCAGACACGGACTCCAGTGACCGGCAGCAAAATGTTGCAGCACTG-5'		−
			Vector	5'-ATAGCAACTTTATTATACATAGTTGATAATTCACTGGCCGTCGTTTTACAACGTCGTGAC-3' 3'-TATCGTTGAAATAATATGTATCAACTATTAAGTGACCGGCAGCAAAATGTTGCAGCACTG-5'
		R	Vector	5'-TAGCATTTCTACCCTGAGTTACGCTAGGGATAA 3'-ATCGTAAAGATGGGACTCAATGCGATCCC
			Junction	5'-TAGCATTTCTACCCTGAGTTACGCTAGGGATGGGGCTTATATTCAGGTGAGAGAGACAATA-3' 3'-ATCGTAAAGATGGGACTCAATGCGATCCCTACCCCGAATATAAGTCCACTCTCTCTGTTAT-5'		0-1
			Genome	5'-TCTAGTTGCTGGGGTCTATGACTGTCTTTGTGGGGCTTATATTCAGGTGAGAGAGACAATA-3' 3'-AGATCAACGACCCCAGATACTGACAGAAACACCCCGAATATAAGTCCACTCTCTCTGTTAT-5'
	8	L	Genome	5'-AACCCCGTCTCTACTAAAACTACACAAAAATTAGC 3'-TTGGGGCAGAGATGATTTTGATGTGTTTTTAATCG
			Junction	5'-AACCCCGTCTCTACTAAAACTACACAAAAATTGCGCAGCCTGAATGGCGAATGGCGCCTGAT-3' 3'-TTGGGGCAGAGATGATTTTGATGTGTTTTTAACGCGTCGGACTTACCGCTTACCGCGGACTA-5'		MH
			Vector	5'-GAGGCCCGCACCGATCGCCCTTCCCAACAGTTGCGCAGCCTGAATGGCGAATGGCGCCTGAT-3' 3'-CTCCGGGCGTGGCTAGCGGGAAGGGTTGTCAACGCGTCGGACTTACCGCTTACCGCGGACTA-5'
		R	Vector	5'-CTCCCACTTCGGCCTCCCGAGTAGCTGGGACTAACAGGTGTGCACCACCATGGCTGGCTAA-3' 3'-GAGGGTGAAGCCGGAGGGCTCATCGACCCTGATTGTCCACACGTGGTGGTACCGACCGATT-5'
			Junction	5'-CTCCCACTTCGGCCTCCCGAGTAGCTGGGACGGGCATGGTGGCATGTGCCTGTAGTCCCAG-3' 3'-GAGGGTGAAGCCGGAGGGCTCATCGACCCTGCCCGTACCACCGTACACGGACATCAGGGTC-5'		0-1
			Genome	CGGGCATGGTGGCATGTGCCTGTAGTCCCAG-3' GCCCGTACCACCGTACACGGACATCAGGGTC-5'
	9	L	Genome	5'-CCTGCCTCAGCCTCCAAAGGCCTATAGGGGCTTCTTTTCTTTTAGGTTCTTTTTCTGTGT-3' 3'-GGACGGAGTCGGAGGTTTCCGGATATCCCCGAAGAAAAGAAAATCCAAGAAAAAGACACA-5'
			Junction	5'-CCTGCCTCAGCCTCCAAAGGCCTATAGGGGATCTTGTTTTTATTTGCATTTAAAAAAAAT-3' 3'-GGACGGAGTCGGAGGTTTCCGGATATCCCCTAGAACAAAAATAAACGTAAATTTTTTTTA-5'		0-1
			Vector	5'-GAACCTGCCAGTCTGATAGGTGAAAATGGTATCTTGTTTTTATTTGCATTTAAAAAAAAT-3' 3'-CTTGGACGGTCAGACTATCCACTTTTACCATAGAACAAAAATAAACGTAAATTTTTTTTA-5'
		R	Vector	5'-AGCATTTCTACCCTGAGTTACGCTAGGGATAA 3'-TCGTAAAGATGGGACTCAATGCGATCCC
			Junction	5'-AGCATTTCTACCCTGAGTTACGCTAGGGATCAAGGTCATTTTTCCTCCTGAATCATATTGCCTTG-3' 3'-TCGTAAAGATGGGACTCAATGCGATCCCTAGTTCCAGTAAAAAGGAGGACTTAGTATAACGGAAC-5'		−
			Genome	5'-TTAAATGAGCTGTTGTTCTTATTTAATGACTCATTTTTCCTCCTGAATCATATTGCCTTG-3' 3'-AATTTACTCGACAACAAGAATAAATTACTGAGTAAAAAGGAGGACTTAGTATAACGGAAC-5'
	10	L	Genome	5'-TTGGAATGAAAAAGGCTGGATTTGAGTTTTGGCTTGCTTACTCACTAGCTGTGCAACCCT-3' 3'-AACCTTACTTTTTCCGACCTAAACTCAAAACCGAACGAATGAGTGATCGACACGTTGGGA-5'
			Junction	5'-TTGGAATGAAAAAGGCTGGATTTGAGTTTTTTTTTATTCAGGGTAATATAGCAACTTTATTATA-3' 3'-AACCTTACTTTTTCCGACCTAAACTCAAAAAAAAATAAGTCCCATTATATCGTTGAAATAATAT-5'		−
			Vector	CAGGGTAATATAGCAACTTTATTATA-3' ATAAGTCCCATTATATCGTTGAAATAATAT-5'
		R	Vector	5'-TTGAGTCACCATGCCCAGCCTGAAGTAGCATTTCTACCCTGAGTTACGCTAGGGATAA 3'-AACTCAGTGGTACGGGTCGGACTTCATCGTAAAGATGGGACTCAATGCGATCCC
			Junction	5'-TTGAGTCACCATGCCCAGCCTGAAGTAGCAAACCCAGGAAGTTGAGGCTGTGGTGAGTGGTG-3' 3'-AACTCAGTGGTACGGGTCGGACTTCATCGTTTGGGTCCTTCAACTCCGACACCACTCACCAC-5'		−
			Genome	5'-ATGCAAGGTACGGGAGGATCATCTGAGCCCAGGAAGTTGAGGCTGTGGTGAGTGGTG-3' 3'-TACGTTCCATGCCCTCCTAGTAGACTCGGGTCCTTCAACTCCGACACCACTCACCAC-5'
	11	L	Genome	5'-GACTACAGGCACCTGCCACCACGCCCGGCTAATTTTTTGTATTTTTAGTAGAGACGGGGTT-3' 3'-CTGATGTCCGTGGACGGTGGTGCGGGCCGATTAAAAAACATAAAAATCATCTCTGCCCCAA-5'
			Junction	5'-GACTACAGGCACCTGCCACCACGCCCGGCTAGAAAGCGCCACGCTTCCCGAAGGGAGAAAG-3' 3'-CTGATGTCCGTGGACGGTGGTGCGGGCCGATCTTTCGCGGTGCGAAGGGCTTCCCTCTTTC-5'		0-1
			Vector	5'-CGAACTGAGATACCTACAGCGTGAGCTATGAGAAAGCGCCACGCTTCCCGAAGGGAGAAAG-3' 3'-GCTTGACTCTATGGATGTCGCACTCGATACTCTTTCGCGGTGCGAAGGGCTTCCCTCTTTC-5'
		R	Vector	5'-TATCTACATTTAACTATCAACCTCATCCTCTCCATTAATCATCTATTTTAGTGACCCAAG-3' 3'-ATAGATGTAAATTGATAGTTGGAGTAGGAGAGGTAATTAGTAGATAAAATCACTGGGTTC-5'
			Junction	5'-TATCTACATTTAACTATCAACCTCATCCTCCAACTTTCCTTTATTCACTGAGAAAATAATTACT-3' 3'-ATAGATGTAAATTGATAGTTGGAGTAGGAGGTTGAAAGGAAATAAGTGACTCTTTTATTAATGA-5'		−
			Genome	5'-TGGAAGCTGGTTATAAAATTATGTCATTTTTTTCCTTTATTCACTGAGAAAATAATTACT-3' 3'-ACCTTCGACCAATATTTTAATACAGTAAAAAAAGGAAATAAGTGACTCTTTTATTAATGA-5'
	12	L	Genome	5'-TGCCCAGGCTGGAGTGCAGTGGCGCGATCTCAGCTCACTACCACCTCTGCCTCCTGGGTTC-3' 3'-ACGGGTCCGACCTCACGTCACCGCGCTAGAGTCGAGTGATGGTGGAGACGGAGGACCCAAG-5'
			Junction	5'-TGCCCAGGCTGGAGTGCAGTGGCGCGATCTCTTGATCGTTGGGAACCGGAGCTGAATGAAG-3' 3'-CTTCATTCAGCTCCGGTTCCCAACGATCAAGAACTAGCAACCCTTGGCCTCGACTTACTTC-5'		0-1
			Vector	5'-TTGCACAACATGGGGGATCATGTAACTCGCCTTGATCGTTGGGAACCGGAGCTGAATGAAG-3' 3'-AACGTGTTGTACCCCCTAGTACATTGAGCGGAACTAGCAACCCTTGGCCTCGACTTACTTC-5'
		R	Vector	5'-GTCTGCCTGTGTCACACAATTGAAATGCATCACAACATTGACACTGTGGATGAAACAAAA-3' 3'-CAGACGGACACAGTGTGTTAACTTTACGTAGTGTTGTAACTGTGACACCTACTTTGTTTT-5'
			Junction	5'-GTCTGCCTGTGTCACACAATTGAAATGCATTAGCTGGAACAGGGTCAATCCTCCAATGTAA-3' 3'-CAGACGGACACAGTGTGTTAACTTTACGTAATCGACCTTGTCCCAGTTAGGAGGTTACATT-5'		−
			Genome	5'-CGTGGGGTGTTGGGTAAGTTGGTGCATTGGAGCTGGAACAGGGTCAATCCTCCAATGTAA-3' 3'-GCACCCCACAACCCATTCAACCACGTAACCTCGACCTTGTCCCAGTTAGGAGGTTACATT-5'

## Sheet: b. Summary
	POLQ KO
	Clone	5' (Left)				3' (Right)				Genomic deletion (bp)
		Templated insertion	Microhomology (bp)	Insertion (bp)	Terminal deletion (bp)	Templated insertion	Microhomology (bp)	Insertion (bp)	Terminal deletion (bp)
	1	No	1	0	2501	No	1	0	427	ND
	2	No	0	0	393	No	0	2	333	1580
	3	No	2	0	2160	No	0	7	1137	57
	4	No	1	0	1176	No	0	6	253	1365
	5	No	0	0	2127	No	0	10	243	349
	6	No	0	5	0	No	0	1	676	ND
	7	No	0	3	43	No	1	0	2	976
	8	No	2	0	178	No	1	0	202	3
	9	No	0	0	3694	No	0	5	2	91
	10	No	0	4	0	No	0	2	28	57
	11	No	1	0	2067	No	0	4	1792	208
	12	No	1	0	1117	No	0	1	2111	333
