# Supplementary material for: Dual loss of human POLQ and LIG4 abolishes random integration
Source: Nat Commun. 2017 Jul 11;8:16112. doi: 10.1038/ncomms16112 (PMC5508229; doi:10.1038/ncomms16112)
Supplement: Supplementary Data 3 [file ncomms16112-s4.xlsx]

## Sheet: a. Junction seq
	Clone	Sequence			Feature
	1	L	Genome	5'-GGGGGCAATCTTTGATGGGGGAAAAAATCCATATAATATTAATTTAGAAATGTATTACGTTGT-3' 3'-CCCCCGTTAGAAACTACCCCCTTTTTTAGGTATATTATAATTAAATCTTTACATAATGCAACA-5'
			Junction	5'-GGGGGCAATCTTTGATGGGGGAAAAAATCCATAACAGGGGAATATAGCAACTTTATTATACAT-3' 3'-CCCCCGTTAGAAACTACCCCCTTTTTTAGGTATTGTCCCCTTATATCGTTGAAATAATATGTA-5'		MH
			Vector	CAGGGTAATATAGCAACTTTATTATACAT-3' TATTGTCCCATTATATCGTTGAAATAATATGTA-5'
		R	Vector	5'-CATTTCTACCCTGAGTTACGCTAGGGATAA 3'-GTAAAGATGGGACTCAATGCGATCCC
			Junction	5'-CATTTCTACCCTGAGTTACGCTAGGGATAAATGTAAATGTTATTTTACATTCATAAAATGCATAAATTAATTGTT-3' 3'-GTAAAGATGGGACTCAATGCGATCCCTATTTACATTTACAATAAAATGTAAGTATTTTACGTATTTAATTAACAA-5'		TI
			Genome	5'-ATTTTTATAAACCATTGATATCTTCATTGCTACATTCATAAAATGCATAAATTAATTGTT-3' 3'-TAAAAATATTTGGTAACTATAGAAGTAACGATGTAAGTATTTTACGTATTTAATTAACAA-5'
	2	L	Genome	5'-GCCTCTGTCCAGAGGGTGGGCCTGCTGGTGGGAAGGCCTGTCACTGTGGTGACCGTGTGA-3' 3'-CGGAGACAGGTCTCCCACCCGGACGACCACCCTTCCGGACAGTGACACCACTGGCACACT-5'
			Junction	5'-GCCTCTGTCCAGAGGGTGGGCCTGCTGGTGTCAATTGTGTGACACAGCACTGGCTATGCATGTATACTATATGCA-3' 3'-CGGAGACAGGTCTCCCACCCGGACGACCACAGTTAACACACTGTGTCGTGACCGATACGTACATATGATATACGT-5'		TI
			Vector	5'-CTTTCAGCCTTCTGTACACATTTCTTCTCAAGCACTGGCTATGCATGTATACTATATGCA-3' 3'-GAAAGTCGGAAGACATGTGTAAAGAAGAGTTCGTGACCGATACGTACATATGATATACGT-5'
		R	Vector	5'-GAAACCACTTTTGATCCACAGTCTGCCTGTGTCACACAATTGAAATGCATCACAACATTG-3' 3'-CTTTGGTGAAAACTAGGTGTCAGACGGACACAGTGTGTTAACTTTACGTAGTGTTGTAAC-5'
			Junction	5'-GAAACCACTTTTGATCCACAGTCTGCCTGTTTGTGAGGTGACGGCTGGGAGGTGGCTTGAG-3' 3'-CTTTGGTGAAAACTAGGTGTCAGACGGACAAACACTCCACTGCCGACCCTCCACCGAACTC-5'		−
			Genome	5'-ATTCATTTTGAGCTAAATTTTGTATATGATTGTGAGGTGACGGCTGGGAGGTGGCTTGAG-3' 3'-TAAGTAAAACTCGATTTAAAACATATACTAACACTCCACTGCCGACCCTCCACCGAACTC-5'
	3	L	Genome	5'-GAACGGAGCTTCCTATTGGACAGTAACTTGCCCTAA 3'-CTTGCCTCGAAGGATAACCTGTCATTGAACGGGATT
			Junction	5'-GAACGGAGCTTCCTATTGGACAGTAACTTGTTATGTGGCGCGGTATTATCCCGTATTGACG-3' 3'-CTTGCCTCGAAGGATAACCTGTCATTGAACAATACACCGCGCCATAATAGGGCATAACTGC-5'		−
			Vector	5'-TTCCAATGATGAGCACTTTTAAAGTTCTGCTATGTGGCGCGGTATTATCCCGTATTGACG-3' 3'-AAGGTTACTACTCGTGAAAATTTCAAGACGATACACCGCGCCATAATAGGGCATAACTGC-5'
		R	Vector	5'-CCATTAATCATCTATTTTAGTGACCCAAGTTTTTGACCTTTTCCATGTTTACATCAATCCTGTAG-3' 3'-GGTAATTAGTAGATAAAATCACTGGGTTCAAAAACTGGAAAAGGTACAAATGTAGTTAGGACATC-5'
			Junction	5'-CCATTAATCATCTATTTTAGTGACCCAAGTTTTTGGTATGCCTTGCCCAGCACACAGGATGCTGC-3' 3'-GGTAATTAGTAGATAAAATCACTGGGTTCAAAAACCATACGGAACGGGTCGTGTGTCCTACGACG-5'		MH
			Genome	TTTTGGTATGCCTTGCCCAGCACACAGGATGCTGC-3' AAAACCATACGGAACGGGTCGTGTGTCCTACGACG-5'
	4	L	Genome	5'-TTCCTAAAGCCAGATTCTAATGTTAGATATATGGGATATGTCTCAGAATATGGTTTTAAA-3' 3'-AAGGATTTCGGTCTAAGATTACAATCTATATACCCTATACAGAGTCTTATACCAAAATTT-5'
			Junction	5'-TTCCTAAAGCCAGATTCTAATGTTAGATATTCGGGGAATATAGCAACTTTATTATACATAGT-3' 3'-AAGGATTTCGGTCTAAGATTACAATCTATAAGCCCCTTATATCGTTGAAATAATATGTATCA-5'		−
			Vector	CAGGGTAATATAGCAACTTTATTATACATAGT-3' TATTGTCCCATTATATCGTTGAAATAATATGTATCA-5'
		R	Vector	5'-GCATTTCTACCCTGAGTTACGCTAGGGATAA 3'-CGTAAAGATGGGACTCAATGCGATCCC
			Junction	5'-GCATTTCTACCCTGAGTTACGCTAGGGATAAGTGTGATATTCCCCTTCCTGTGTCCATGTG-3' 3'-CGTAAAGATGGGACTCAATGCGATCCCTATTCACACTATAAGGGGAAGGACACAGGTACAC-5'		0-1
			Genome	5'-CCCCTCCCCCCACCCCACCACAGTCCCCAGAGTGTGATATTCCCCTTCCTGTGTCCATGTG-3' 3'-GGGGAGGGGGGTGGGGTGGTGTCAGGGGTCTCACACTATAAGGGGAAGGACACAGGTACAC-5'
	5	L	Genome	5'-GCCACCACGCCTGGCTTCAACAAACTTTTG 3'-CGGTGGTGCGGACCGAAGTTGTTTGAAAAC
			Junction	5'-GCCACCACGCCTGGCTTCAACAAACTTTTGGAAGCCAATCAACAGTCTGATAGGTGAAAATGGTATCTTGTT-3' 3'-CGGTGGTGCGGACCGAAGTTGTTTGAAAACCTTCGGTTAGTTGTCAGACTATCCACTTTTACCATAGAACAA-5'		TI
			Vector	5'-TCCAAGAAATTTCATTTAATCAGAACCTGCCAGTCTGATAGGTGAAAATGGTATCTTGTT-3' 3'-AGGTTCTTTAAAGTAAATTAGTCTTGGACGGTCAGACTATCCACTTTTACCATAGAACAA-5'
		R	Vector	5'-ACAAAATTTAGACTTTTACTCAACAAAAGTGATTGATTGATTGATTGATTGATTGATGGT-3' 3'-TGTTTTAAATCTGAAAATGAGTTGTTTTCACTAACTAACTAACTAACTAACTAACTACCA-5'
			Junction	5'-ACAAAATTTAGACTTTTACTCAACAAAAGTTTGTTGAAAAGTTTTGTTGATTGTTATTAATTAGGACAGCAGGAGTACCTAGG-3' 3'-TGTTTTAAATCTGAAAATGAGTTGTTTTCAAACAACTTTTCAAAACAACTAACAATAATTAATCCTGTCGTCCTCATGGATCC-5'		TI
			Genome	TTGTTATTAATTAGGACAGCAGGAGTACCTAGG-3' AACAATAATTAATCCTGTCGTCCTCATGGATCC-5'
	6	L	Genome	5'-CCGGCATTTCAACCTCTCGAGCTGCCCCTG 3'-GGCCGTAAAGTTGGAGAGCTCGACGGGGAC
			Junction	5'-CCGGCATTTCAACCTCTCGAGCTGCCCCTGCTTTAGACGAAAGGGCCTCGTGATACGCCTATTT-3' 3'-GGCCGTAAAGTTGGAGAGCTCGACGGGGACGAAATCTGCTTTCCCGGAGCACTATGCGGATAAA-5'		−
			Vector	5'-AGGTTTTCACCGTCATCACCGAAACGCGCGAGACGAAAGGGCCTCGTGATACGCCTATTT-3' 3'-TCCAAAAGTGGCAGTAGTGGCTTTGCGCGCTCTGCTTTCCCGGAGCACTATGCGGATAAA-5'
		R	Vector	5'-CATTTCTACCCTGAGTTACGCTAGGGATAA 3'-GTAAAGATGGGACTCAATGCGATCCC
			Junction	5'-CATTTCTACCCTGAGTTACGCTAGGGATAAGGGGTATGTGTGCAAGTCATGGAGGAAGAAAAGA-3' 3'-GTAAAGATGGGACTCAATGCGATCCCTATTCCCCATACACACGTTCAGTACCTCCTTCTTTTCT-5'		−
			Genome	TATGTGTGCAAGTCATGGAGGAAGAAAAGA-3' ATACACACGTTCAGTACCTCCTTCTTTTCT-5'
	7	L	Genome	5'-AAGTGTGCAGTAGTTCCACACCATGCAGCAAATACATGTCGTGATTGGGTTTTTAAAAGA-3' 3'-TTCACACGTCATCAAGGTGTGGTACGTCGTTTATGTACAGCACTAACCCAAAAATTTTCT-5'
			Junction	5'-AAGTGTGCAGTAGTTCCACACCATGCAGCAGAAACCCTGGC(70 bp)CGCCCTTCCCAACAGTTGCGCAGCC-3' 3'-TTCACACGTCATCAAGGTGTGGTACGTCGTCTTTGGGACCG(70 bp)GCGGGAAGGGTTGTCAACGCGTCGG-5'		−
			Vector	5'-GGCCGTCGTTTTACAACGTCGTGACTGGGAAAACCCTGGC(70 bp)CGCCCTTCCCAACAGTTGCGCAGCC-3' 3'-CCGGCAGCAAAATGTTGCAGCACTGACCCTTTTGGGACCG(70 bp)GCGGGAAGGGTTGTCAACGCGTCGG-5'				70 bp: 5'-GTTACCCAACTTAATCGCCTTGCAGCACATCCCCCTTTCGCCAGCTGGCGTAATAGCGAAGAGGCCCGCA-3'
		R	Vector	5'-CCATTAATCATCTATTTTAGTGACCCAAGTTTTTGACCTTTTCCATGTTTACATCAATCC-3' 3'-GGTAATTAGTAGATAAAATCACTGGGTTCAAAAACTGGAAAAGGTACAAATGTAGTTAGG-5'
			Junction	5'-CCATTAATCATCTATTTTAGTGACCCAAGTGACGCAACTGTTGGGAATTTTCCCCCTGTATGGCCAAGGCCCATC-3' 3'-GGTAATTAGTAGATAAAATCACTGGGTTCACTGCGTTGACAACCCTTAAAAGGGGGACATACCGGTTCCGGGTAG-5'		TI
			Genome	5'-TCAATCATGTCATAAGTGAGAAGCATCAAAAATTTTCCCCCTGTATGGCCAAGGCCCATC-3' 3'-AGTTAGTACAGTATTCACTCTTCGTAGTTTTTAAAAGGGGGACATACCGGTTCCGGGTAG-5'
	8	L	Genome	5'-TTATAGGGAATATTTATATTTACGTTCGTAGCTCAACAAAATACTGGCAAACTGAATCTAC-3' 3'-AATATCCCTTATAAATATAAATGCAAGCATCGAGTTGTTTTATGACCGTTTGACTTAGATG-5'
			Junction	5'-TTATAGGGAATATTTATATTTACGTTCGTAGTCAGACCCCGTAGAAAAGATCAAAGGATCT-3' 3'-AATATCCCTTATAAATATAAATGCAAGCATCAGTCTGGGGCATCTTTTCTAGTTTCCTAGA-5'		0-1
			Vector	5'-CCCTTAACGTGAGTTTTCGTTCCACTGAGCGTCAGACCCCGTAGAAAAGATCAAAGGATCT-3' 3'-GGGAATTGCACTCAAAAGCAAGGTGACTCGCAGTCTGGGGCATCTTTTCTAGTTTCCTAGA-5'
		R	Vector	5'-TTTCTTTGAATCTCTGCAAACCATACTTGCTTTCATTTCACTTGGTTACAGTGAGATTTT-3' 3'-AAAGAAACTTAGAGACGTTTGGTATGAACGAAAGTAAAGTGAACCAATGTCACTCTAAAA-5'
			Junction	5'-TTTCTTTGAATCTCTGCAAACCATACTTGCCCTTCTTTCTTTGTTAATTCTCAGTGTCATTC-3' 3'-AAAGAAACTTAGAGACGTTTGGTATGAACGGGAAGAAAGAAACAATTAAGAGTCACAGTAAG-5'		−
			Genome	5'-GACGGAGAATTCAAAGAGAAGAGAGGTTCATTCTTTCTTTGTTAATTCTCAGTGTCATTC-3' 3'-CTGCCTCTTAAGTTTCTCTTCTCTCCAAGTAAGAAAGAAACAATTAAGAGTCACAGTAAG-5'
	9	L	Genome	5'-AATATCCCTATCTCACAGAAAGCGAAGGAAATACACAGTAATATTAACAAGGTAAGTCCTCATTTTTCA 3'-TTATAGGGATAGAGTGTCTTTCGCTTCCTTTATGTGTCATTATAATTGTTCCATTCAGGAGTAAAAAGT
			Junction	5'-AATATCCCTATCTCACAGAAAGCGAAGGAACCCCAGGGTGGTATGCTTGGTTTTTTTGAAGGTATCA-3' 3'-TTATAGGGATAGAGTGTCTTTCGCTTCCTTGGGGTCCCACCATACGAACCAAAAAAACTTCCATAGT-5'		−
			Vector	5'-TTTTTATTTGCATTTAAAAAAAATTATGATGTGGTATGCTTGGTTTTTTTGAAGGTATCA-3' 3'-AAAAATAAACGTAAATTTTTTTTAATACTACACCATACGAACCAAAAAAACTTCCATAGT-5'
		R	Vector	5'-ATCGGTTTGTGGGGAGTCAAAAGTCCTTTGGAGCTAGGTTTGACAAATAAGGTGGGTTAA-3' 3'-TAGCCAAACACCCCTCAGTTTTCAGGAAACCTCGATCCAAACTGTTTATTCCACCCAATT-5'
			Junction	5'-ATCGGTTTGTGGGGAGTCAAAAGTCCTTTGACTTTCCCGAAACGAGTAGAAAGTCAATAGATATTACTGAAGT-3' 3'-TAGCCAAACACCCCTCAGTTTTCAGGAAACTGAAAGGGCTTTGCTCATCTTTCAGTTATCTATAATGACTTCA-5'		TI
			Genome	GAGTAGAAAGTCAATAGATATTACTGAAGT-3' CTCATCTTTCAGTTATCTATAATGACTTCA-5'
	10	L	Genome	5'-CTGGTAGCTGGATGAAGGAATGTAGAAGAGTA 3'-GACCATCGACCTACTTCCTTACATCTTCTCAT
			Junction	5'-CTGGTAGCTGGATGAAGGAATGTAGAAGAGGAAAATATAGCAACTTTATTATACATAGTTGAT-3' 3'-GACCATCGACCTACTTCCTTACATCTTCTCCTTTTATATCGTTGAAATAATATGTATCAACTA-5'		−
			Vector	CAGGGTAATATAGCAACTTTATTATACATAGTTGAT-3' TATTGTCCCATTATATCGTTGAAATAATATGTATCAACTA-5'
		R	Vector	5'-CTGAAGTAGCATTTCTACCCTGAGTTACGCTAGGGATAA 3'-GACTTCATCGTAAAGATGGGACTCAATGCGATCCC
			Junction	5'-CTGAAGTAGCATTTCTACCCTGAGTTACGCGGGTAACTACACCCTGTTTAAGTCTTCCCACTTCAAT-3' 3'-GACTTCATCGTAAAGATGGGACTCAATGCGCCCATTGATGTGGGACAAATTCAGAAGGGTGAAGTTA-5'		TI
			Genome	TACACCCTGTTTAAGTCTTCCCACTTCAAT-3' ATGTGGGACAAATTCAGAAGGGTGAAGTTA-5'
	11	L	Genome	5'-TTTTTTCTTTTTTTTTTTTTTTTTGAGACGGACTTTTGCTCTGTCACCCAGGCTGGAGTGC-3' 3'-AAAAAAGAAAAAAAAAAAAAAAAACTCTGCCTGAAAACGAGACAGTGGGTCCGACCTCACG-5'
			Junction	5'-TTTTTTCTTTTTTTTTTTTTTTTTGAGACGGCATAGTTAAGCCAGCCCCGACACCCGCCAA-3' 3'-AAAAAAGAAAAAAAAAAAAAAAAACTCTGCCGTATCAATTCGGTCGGGGCTGTGGGCGGTT-5'		0-1
			Vector	5'-TGCACTCTCAGTACAATCTGCTCTGATGCCGCATAGTTAAGCCAGCCCCGACACCCGCCAA-3' 3'-ACGTGAGAGTCATGTTAGACGAGACTACGGCGTATCAATTCGGTCGGGGCTGTGGGCGGTT-5'
		R	Vector	5'-AAGACAGCAGAATCACTTGAGGCCACCCCATTCGAGACCAGCCTGGGCAACACAGCAATA-3' 3'-TTCTGTCGTCTTAGTGAACTCCGGTGGGGTAAGCTCTGGTCGGACCCGTTGTGTCGTTAT-5'
			Junction	5'-AAGACAGCAGAATCACTTGAGGCCACCCCACCCTTATTCAACAAGCAAAGCTAGAGAAAGTT-3' 3'-TTCTGTCGTCTTAGTGAACTCCGGTGGGGTGGGAATAAGTTGTTCGTTTCGATCTCTTTCAA-5'		TI
			Genome	5'-GATACACATATCACCTGGCTAGCACATTCTTTATTCAACAAGCAAAGCTAGAGAAAGTT-3' 3'-CTATGTGTATAGTGGACCGATCGTGTAAGAAATAAGTTGTTCGTTTCGATCTCTTTCAA-5'
	12	L	Genome	5'-ATACAAGAGATTTAGTCAAGTTGCTTAAAATCTTATGTGAACTAGGAGTGAAGTTGACCA-3' 3'-TATGTTCTCTAAATCAGTTCAACGAATTTTAGAATACACTTGATCCTCACTTCAACTGGT-5'
			Junction	5'-ATACAAGAGATTTAGTCAAGTTGCTTAAAAGCACTGGCCGTCGTTTTACAACGTCGTGACT-3' 3'-TATGTTCTCTAAATCAGTTCAACGAATTTTCGTGACCGGCAGCAAAATGTTGCAGCACTGA-5'		−
			Vector	5'-TAGCAACTTTATTATACATAGTTGATAATTCACTGGCCGTCGTTTTACAACGTCGTGACT-3' 3'-ATCGTTGAAATAATATGTATCAACTATTAAGTGACCGGCAGCAAAATGTTGCAGCACTGA-5'
		R	Vector	5'-TCCTGGGCTCAAGCAGTCTTCCTGCCTCAGCCTCTAAAATTGCTGGGATTACAGGCTTGA-3' 3'-AGGACCCGAGTTCGTCAGAAGGACGGAGTCGGAGATTTTAACGACCCTAATGTCCGAACT-5'
			Junction	5'-TCCTGGGCTCAAGCAGTCTTCCTGCCTCAGAATGAACTTGAAAGTTACAATATAATGGCTCT-3' 3'-AGGACCCGAGTTCGTCAGAAGGACGGAGTCTTACTTGAACTTTCAATGTTATATTACCGAGA-5'		−
			Genome	5'-TACTGCAGTTAGCTTTTAGAAAGAACTTACTGAACTTGAAAGTTACAATATAATGGCTCT-3' 3'-ATGACGTCAATCGAAAATCTTTCTTGAATGACTTGAACTTTCAATGTTATATTACCGAGA-5'
	13	L	Genome	5'-TGCTCTTGTCACTCAGGCTGGAGGGCATTGGGCAATCTTGGCCCACTGCAACCTTCACCTCCTGGGTT 3'-ACGAGAACAGTGAGTCCGACCTCCCGTAACCCGTTAGAACCGGGTGACGTTGGAAGTGGAGGACCCAA
			Junction	5'-TGCTCTTGTCACTCAGGCTGGAGGGCATTGACGAGCTACCATGCCTGGCTAATTTTTTTTTTCG-3' 3'-ACGAGAACAGTGAGTCCGACCTCCCGTAACTGCTCGATGGTACGGACCGATTAAAAAAAAAAGC-5'		TI
			Vector	5'-CCTCTCAAGTAGCTGGGACTACAGGTACATGCTACCATGCCTGGCTAATTTTTTTTTTCG-3' 3'-GGAGAGTTCATCGACCCTGATGTCCATGTACGATGGTACGGACCGATTAAAAAAAAAAGC-5'
		R	Vector	5'-AGATCCATTCCTATGACTGTAGATTTTATCAGACTGAAGAGCTATTGTGTGAGTATATTT-3' 3'-TCTAGGTAAGGATACTGACATCTAAAATAGTCTGACTTCTCGATAACACACTCATATAAA-5'
			Junction	5'-AGATCCATTCCTATGACTGTAGATTTTATCCCAAGCGATTCTCCTGCCTCAGCCTCCTGAAT-3' 3'-TCTAGGTAAGGATACTGACATCTAAAATAGGGTTCGCTAAGAGGACGGAGTCGGAGGACTTA-5'		−
			Genome	CAAGCGATTCTCCTGCCTCAGCCTCCTGAAT-3' GTTCGCTAAGAGGACGGAGTCGGAGGACTTA-5'
	14	L	Genome	5'-CCAAACTCAACATCTCTGAGCTTTAGTTTTCCACTTGCTACAAAGCGGCACTGGATGCCA-3' 3'-GGTTTGAGTTGTAGAGACTCGAAATCAAAAGGTGAACGATGTTTCGCCGTGACCTACGGT-5'
			Junction	5'-CCAAACTCAACATCTCTGAGCTTTAGTTTTATCGTTTTTAGTCAAGACGATAGTTACCGGATAAGGCGCAG-3' 3'-GGTTTGAGTTGTAGAGACTCGAAATCAAAATAGCAAAAATCAGTTCTGCTATCAATGGCCTATTCCGCGTC-5'		TI
			Vector	5'-GGCGATAAGTCGTGTCTTACCGGGTTGGACTCAAGACGATAGTTACCGGATAAGGCGCAG-3' 3'-CCGCTATTCAGCACAGAATGGCCCAACCTGAGTTCTGCTATCAATGGCCTATTCCGCGTC-5'
		R	Vector	5'-TTTTTGAGACAGAGTCTCACTCTGTTGCCCAGGCTGGAGTGCAGTGGCATGATCGTAGCT-3' 3'-AAAAACTCTGTCTCAGAGTGAGACAACGGGTCCGACCTCACGTCACCGTACTAGCATCGA-5'
			Junction	5'-TTTTTGAGACAGAGTCTCACTCTGTTGCCCCAGGGGTCTTCTCTGTACAACAAATACCAAACTGACT-3' 3'-AAAAACTCTGTCTCAGAGTGAGACAACGGGGTCCCCAGAAGAGACATGTTGTTTATGGTTTGACTGA-5'		−
			Genome	5'-AGACAAAAGAACTATAAAAATCTAAACTGCCTTCTCTGTACAACAAATACCAAACTGACT-3' 3'-TCTGTTTTCTTGATATTTTTAGATTTGACGGAAGAGACATGTTGTTTATGGTTTGACTGA-5'
	15	L	Genome	5'-AGAAAGAGAGAAAAAGAAGATATGGAGATATGCAGGCTCACGTGTCCAGTTTTTCCTTCC-3' 3'-TCTTTCTCTCTTTTTCTTCTATACCTCTATACGTCCGAGTGCACAGGTCAAAAAGGAAGG-5'
			Junction	5'-AGAAAGAGAGAAAAAGAAGATATGGAGATAGTGGTAACGATAGCCGGATAAGGCGCAGCGGTCGGGCTGAACG-3' 3'-TCTTTCTCTCTTTTTCTTCTATACCTCTATCACCATTGCTATCGGCCTATTCCGCGTCGCCAGCCCGACTTGC-5'		TI
			Vector	5'-CTTACCGGGTTGGACTCAAGACGATAGTTACCGGATAAGGCGCAGCGGTCGGGCTGAACG-3' 3'-GAATGGCCCAACCTGAGTTCTGCTATCAATGGCCTATTCCGCGTCGCCAGCCCGACTTGC-5'
		R	Vector	5'-ATCACAAATTTCACAAATAAAGCATTTTTTTCACTGCCTCGAGCTTCCTCGCTCACTGACT-3' 3'-TAGTGTTTAAAGTGTTTATTTCGTAAAAAAAGTGACGGAGCTCGAAGGAGCGAGTGACTGA-5'
			Junction	5'-ATCACAAATTTCACAAATAAAGCATTTTTTTTCTGCCATGATTGTGAGGTCTCCCAGACAT-3' 3'-TAGTGTTTAAAGTGTTTATTTCGTAAAAAAAAGACGGTACTAACACTCCAGAGGGTCTGTA-5'		0-1
			Genome	5'-CTGCCACCATGTTAAGATGTGGCTTTTTACTTCTGCCATGATTGTGAGGTCTCCCAGACAT-3' 3'-GACGGTGGTACAATTCTACACCGAAAAATGAAGACGGTACTAACACTCCAGAGGGTCTGTA-5'
	16	L	Genome	5'-GCTTGTAATCCCATCTACTTGGGTGGCTGAAGTGGGAGAATCGCTTGAACCCAGGAAGCGGA-3' 3'-CGAACATTAGGGTAGATGAACCCACCGACTTCACCCTCTTAGCGAACTTGGGTCCTTCGCCT-5'
			Junction	5'-GCTTGTAATCCCATCTACTTGGGTGGCTGAAGACACTATTTTGTTCTTACCGACTGTACTAG-3' 3'-CGAACATTAGGGTAGATGAACCCACCGACTTCTGTGATAAAACAAGAATGGCTGACATGATC-5'		MH
			Vector	5'-CATAACTGATTTAACCAGTCCACTATTGATAGACACTATTTTGTTCTTACCGACTGTACTAG-3' 3'-GTATTGACTAAATTGGTCAGGTGATAACTATCTGTGATAAAACAAGAATGGCTGACATGATC-5'
		R	Vector	5'-TACAAATACCCTCTCTTGAGCTACATCGGTTTGTGGGGAGTCAAAAGTCCTTTGGAGCTA-3' 3'-ATGTTTATGGGAGAGAACTCGATGTAGCCAAACACCCCTCAGTTTTCAGGAAACCTCGAT-5’
			Junction	5'-TACAAATACCCTCTCTTGAGCTACATCGGTGTTAGATATCTACTCTCCAGTCTCCTGCTC-3' 3'-ATGTTTATGGGAGAGAACTCGATGTAGCCACAATCTATAGATGAGAGGTCAGAGGACGAG-5'		0-1
			Genome	5'-CCAAGGGCCTGCCCTGGAAGGGACAAACTGGTTAGATATCTACTCTCCAGTCTCCTGCTC-3' 3'-GGTTCCCGGACGGGACCTTCCCTGTTTGACCAATCTATAGATGAGAGGTCAGAGGACGAG-5'
	17	L	Genome	5'-TCTAGATCTGCGGTTTCCCCTCTACCCTGCCTCCCGTCTCCCCAGAATGGGAATTTCTTTTA-3' 3'-AGATCTAGACGCCAAAGGGGAGATGGGACGGAGGGCAGAGGGGTCTTACCCTTAAAGAAAAT-5'
			Junction	5'-TCTAGATCTGCGGTTTCCCCTCTACCCTGCCTCCCGCAGAGGTGTTTGTTATAAAGTTTAATGTATG-3' 3'-AGATCTAGACGCCAAAGGGGAGATGGGACGGAGGGCGTCTCCACAAACAATATTTCAAATTACATAC-5'		TI
			Vector	5'-GCCCAGGTTGGTGTGGAAGTTTAATGACTAAGAGGTGTTTGTTATAAAGTTTAATGTATG-3' 3'-CGGGTCCAACCACACCTTCAAATTACTGATTCTCCACAAACAATATTTCAAATTACATAC-5'
		R	Vector	5'-TAATCTTTGGGGATTTGTGCAGAATGTTATTTTAGATAAGCAAAAACGAGCAAAATAGGG-3' 3'-ATTAGAAACCCCTAAACACGTCTTACAATAAAATCTATTCGTTTTTGCTCGTTTTATCCC-5'
			Junction	5'-TAATCTTTGGGGATTTGTGCAGAATGTTATCCTGTTTCTTGTTTTTATTTTTTTCCTGGCTCCCTTTTA-3' 3'-ATTAGAAACCCCTAAACACGTCTTACAATAGGACAAAGAACAAAAATAAAAAAAGGACCGAGGGAAAAT-5'		−
			Genome	5'-TCTCCCCAGAATGGGAATTTCTTTTATGTTTTTATTTTTTTCCTGGCTCCCTTTTA-3' 3'-AGAGGGGTCTTACCCTTAAAGAAAATACAAAAATAAAAAAAGGACCGAGGGAAAAT-5'
	18	L	Genome	5'-AATAGATATTAGTGCAAGGTGCACCAGACAAGCAGTCAGACCTTGGACAACTCTTAGTGT-3' 3'-TTATCTATAATCACGTTCCACGTGGTCTGTTCGTCAGTCTGGAACCTGTTGAGAATCACA-5'
			Junction	5'-AATAGATATTAGTGCAAGGTGCACCAGACAGACAAAAAAGCAGGCTGCGGCCGCTACCGTT-3' 3'-TTATCTATAATCACGTTCCACGTGGTCTGTCTGTTTTTTCGTCCGACGCCGGCGATGGCAA-5'		TI
			Vector	5'-GAACGTCTTGCTCGAGATGTGCAAGTTTGTACAAAAAAGCAGGCTGCGGCCGCTACCGTT-3' 3'-CTTGCAGAACGAGCTCTACACGTTCAAACATGTTTTTTCGTCCGACGCCGGCGATGGCAA-5'
		R	Vector	5'-CATTGCAGCACTGGGGCCAGATGGTAAGCCCTCCCGTATCGTAGTTATCTACACGACGGG-3' 3'-GTAACGTCGTGACCCCGGTCTACCATTCGGGAGGGCATAGCATCAATAGATGTGCTGCCC-5'
			Junction	5'-CATTGCAGCACTGGGGCCAGATGGTAAGCCAGATGGTAATTTTTCAGGAACCGCGGTCCGCACG-3' 3'-GTAACGTCGTGACCCCGGTCTACCATTCGGTCTACCATTAAAAAGTCCTTGGCGCCAGGCGTGC-5'		TI
			Genome	5'-ACGCCGGGTCTTACCGTACCGCACAGCGCGGGTAATTTTTCAGGAACCGCGGTCCGCACG-3' 3'-TGCGGCCCAGAATGGCATGGCGTGTCGCGCCCATTAAAAAGTCCTTGGCGCCAGGCGTGC-5'
	19	L	Genome	5'-ATTAATTAGAAAGTATACTGAGTGTTACTACATAC 3'-TAATTAATCTTTCATATGACTCACAATGATGTATG
			Junction	5'-ATTAATTAGAAAGTATACTGAGTGTTACTAATAACTTCTGATGTTATATGAGAGTACCTTTCTCTTC-3' 3'-TAATTAATCTTTCATATGACTCACAATGATTATTGAAGACTACAATATACTCTCATGGAAAGAGAAG-5'		−
			Vector	5'-TCCTCTAAGAAGTTGAATCATTTTATACTCCTGATGTTATATGAGAGTACCTTTCTCTTC-3' 3'-AGGAGATTCTTCAACTTAGTAAAATATGAGGACTACAATATACTCTCATGGAAAGAGAAG-5'
		R	Vector	5'-TGGCCTGCAGGATCACATTGTAGCCCTCTGTGTGCTCAAGGGGGGCTATAAATTCTTTGCT-3' 3'-ACCGGACGTCCTAGTGTAACATCGGGAGACACACGAGTTCCCCCCGATATTTAAGAAACGA-5'
			Junction	5'-TGGCCTGCAGGATCACATTGTAGCCCTCTGTTTACTATTACTAAAACTTCTAAATATCTAT-3' 3'-ACCGGACGTCCTAGTGTAACATCGGGAGACAAATGATAATGATTTTGAAGATTTATAGATA-5'		0-1
			Genome	TTTACTATTACTAAAACTTCTAAATATCTAT-3' AAATGATAATGATTTTGAAGATTTATAGATA-5'
	20	L	Genome	5'-TATTGATTTTTTAGGTTTCTGCCGTCATCGGTTTCCAGCCTCACAGCGGCCGCATGTCGG-3' 3'-ATAACTAAAAAATCCAAAGACGGCAGTAGCCAAAGGTCGGAGTGTCGCCGGCGTACAGCC-5'
			Junction	5'-TATTGATTTTTTAGGTTTCTGCCGTCATCGCAACTTCCCAACAGTAGCACAGCCTGAATGGCG-3' 3'-ATAACTAAAAAATCCAAAGACGGCAGTAGCGTTGAAGGGTTGTCATCGTGTCGGACTTACCGC-5'		TI
			Vector	5'-GTAATAGCGAAGAGGCCCGCACCGATCGCCCTTCCCAACAGTAGCACAGCCTGAATGGCG-3' 3'-CATTATCGCTTCTCCGGGCGTGGCTAGCGGGAAGGGTTGTCATCGTGTCGGACTTACCGC-5'
		R	Vector	5'-CTTTTTTCACTATACATACTGGTGACAGATACCCTCTCTTGAGCTACATCGGTTTGTGGG-3' 3'-GAAAAAAGTGATATGTATGACCACTGTCTATGGGAGAGAACTCGATGTAGCCAAACACCC-5'
			Junction	5'-CTTTTTTCACTATACATACTGGTGACAGATGACGCAACTGTTGGGAATTTTCCCCCTGTATGGCCAAGGCCCATC-3' 3'-GAAAAAAGTGATATGTATGACCACTGTCTACTGCGTTGACAACCCTTAAAAGGGGGACATACCGGTTCCGGGTAG-5'		TI
			Genome	5'-TCAATCATGTCATAAGTGAGAAGCATCAAAAATTTTCCCCCTGTATGGCCAAGGCCCATC-3' 3'-AGTTAGTACAGTATTCACTCTTCGTAGTTTTTAAAAGGGGGACATACCGGTTCCGGGTAG-5'
	21	L	Genome	5'-GTTTTTTGTTTTTATATATGGCAGTGTTTTAGACACCAGTGTTCCTGCAGCTCTTGAAAG-3' 3'-CAAAAAACAAAAATATATACCGTCACAAAATCTGTGGTCACAAGGACGTCGAGAACTTTC-5'
			Junction	5'-GTTTTTTGTTTTTATATATGGCAGTGTTTTGGGCAAAGGATGTGTTACGTGGAAGATTTA-3' 3'-CAAAAAACAAAAATATATACCGTCACAAAACCCGTTTCCTACACAATGCACCTTCTAAAT-5'		0-1
			Vector	5'-GTATCAAATTTTTTACCTTATGAAACATGAGGGCAAAGGATGTGTTACGTGGAAGATTTA-3' 3'-CATAGTTTAAAAAATGGAATACTTTGTACTCCCGTTTCCTACACAATGCACCTTCTAAAT-5'
		R	Vector	5'-AATACGCGATGCGATCGCATAACTTCGTATAGCATACATTATACGAAGTTATAAGGCCGCTT-3' 3'-TTATGCGCTACGCTAGCGTATTGAAGCATATCGTATGTAATATGCTTCAATATTCCGGCGAA-5'
			Junction	5'-AATACGCGATGCGATCGCATAACTTCGTATAGTGGTGGGCTTGCAAGAAGTTTGAGAGTCTG-3' 3'-TTATGCGCTACGCTAGCGTATTGAAGCATATCACCACCCGAACGTTCTTCAAACTCTCAGAC-5'		MH
			Genome	5'-GGCGCAGAAGGCAGTTCCAAGAACAGTCACAGTGGTGGGCTTGCAAGAAGTTTGAGAGTCTG-3' 3'-CCGCGTCTTCCGTCAAGGTTCTTGTCAGTGTCACCACCCGAACGTTCTTCAAACTCTCAGAC-5'
	22	L	Genome	5'-TCTGGGAGCACCAAGGCTCTGCCATGGGATGCCCAGTTCTCTTTATAAAACTTGACAGTC-3' 3'-AGACCCTCGTGGTTCCGAGACGGTACCCTACGGGTCAAGAGAAATATTTTGAACTGTCAG-5'
			Junction	5'-TCTGGGAGCACCAAGGCTCTGCCATGGGATTTCTATACGCCAAGCTATCAACTTTGTATAGAAAA-3' 3'-AGACCCTCGTGGTTCCGAGACGGTACCCTAAAGATATGCGGTTCGATAGTTGAAACATATCTTTT-5'		TI
			Vector	5'-TTTCACACAGGAAACAGCTATGACCATGATTACGCCAAGCTATCAACTTTGTATAGAAAA-3' 3'-AAAGTGTGTCCTTTGTCGATACTGGTACTAATGCGGTTCGATAGTTGAAACATATCTTTT-5'
		R	Vector	5'-CTGAAGTAGCATTTCTACCCTGAGTTACGCTAGGGATAA 3'-GACTTCATCGTAAAGATGGGACTCAATGCGATCCC
			Junction	5'-CTGAAGTAGCATTTCTACCCTGAGTTACGCCAAGATTACTGGTTTAAGGAAAACAATGACAAGC-3' 3'-GACTTCATCGTAAAGATGGGACTCAATGCGGTTCTAATGACCAAATTCCTTTTGTTACTGTTCG-5'		TI
			Genome	5'-TATATAGCTGTCTGAGGTCACCACCAATAAATTACTGGTTTAAGGAAAACAATGACAAGC-3' 3'-ATATATCGACAGACTCCAGTGGTGGTTATTTAATGACCAAATTCCTTTTGTTACTGTTCG-5'
	23	L	Genome	5'-AATGGAATATTATTCAGCACTAAAAAGAAATGAGCAATGAAGCCACAGAAAGACACAAAGGA-3' 3'-TTACCTTATAATAAGTCGTGATTTTTCTTTACTCGTTACTTCGGTGTCTTTCTGTGTTTCCT-5'
			Junction	5'-AATGGAATATTATTCAGCACTAAAAAGAAATGCTGGCCTTTTGCTCACATGTTCTTTCCTGC-3' 3'-TTACCTTATAATAAGTCGTGATTTTTCTTTACGACCGGAAAACGAGTGTACAAGAAAGGACG-5'		MH
			Vector	5'-AACGCGGCCTTTTTACGGTTCCTGGTCTTTTGCTGGCCTTTTGCTCACATGTTCTTTCCTGC-3' 3'-TTGCGCCGGAAAAATGCCAAGGACCAGAAAACGACCGGAAAACGAGTGTACAAGAAAGGACG-5'
		R	Vector	5'-CATTTCTACCCTGAGTTACGCTAGGGATAA 3'-GTAAAGATGGGACTCAATGCGATCCC
			Junction	5'-CATTTCTACCCTGAGTTACGCTAGGGATAACTATTGGGTACCAGTATTACCATTTGTAAGATGTGGTTAAG-3' 3'-GTAAAGATGGGACTCAATGCGATCCCTATTGATAACCCATGGTCATAATGGTAAACATTCTACACCAATTC-5'		−
			Genome	5'-TGATTTGGGGCAAATCATGAATAGTGATATCAGTATTACCATTTGTAAGATGTGGTTAAG-3' 3'-ACTAAACCCCGTTTAGTACTTATCACTATAGTCATAATGGTAAACATTCTACACCAATTC-5'
	24	L	Genome	5'-AAACATATCAGAAAGAACACTGAAATGGGAGTCAGGAGTCCAGAGCCCTGG 3'-TTTGTATAGTCTTTCTTGTGACTTTACCCTCAGTCCTCAGGTCTCGGGACC
			Junction	5'-AAACATATCAGAAAGAACACTGAAATGGGATAGAGAACTTTTCGGGGAAATGTGCGCGGAACCCCT-3' 3'-TTTGTATAGTCTTTCTTGTGACTTTACCCTATCTCTTGAAAAGCCCCTTTACACGCGCCTTGGGGA-5'		−
			Vector	5'-ATAATAATGGTTTCTTAGACGTCAGGTGGCACTTTTCGGGGAAATGTGCGCGGAACCCCT-3' 3'-TATTATTACCAAAGAATCTGCAGTCCACCGTGAAAAGCCCCTTTACACGCGCCTTGGGGA-5'
		R	Vector	5'-CTCTTCTGATAATATCTCTTGATTTGATGATGGCTCATGCCTGTAATCTCAGTGCTTTGG-3' 3'-GAGAAGACTATTATAGAGAACTAAACTACTACCGAGTACGGACATTAGAGTCACGAAACC-5'
			Junction	5'-CTCTTCTGATAATATCTCTTGATTTGATGAGATCACAGCTGTATTGATGACTTGCTATGTGA-3' 3'-GAGAAGACTATTATAGAGAACTAAACTACTCTAGTGTCGACATAACTACTGAACGATACACT-5'		−
			Genome	TCACAGCTGTATTGATGACTTGCTATGTGA-3' AGTGTCGACATAACTACTGAACGATACACT-5'
	25	L	Genome	5'-CTTGTTGGTTCCCAGCTTTCTAAAAAAATAGTTCTT 3'-GAACAACCAAGGGTCGAAAGATTTTTTTATCAAGAA
			Junction	5'-CTTGTTGGTTCCCAGCTTTCTAAAAAAATATTGAACGTCGTGACTGGGAAAACCCTGGCGTTA-3' 3'-GAACAACCAAGGGTCGAAAGATTTTTTTATAACTTGCAGCACTGACCCTTTTGGGACCGCAAT-5'		−
			Vector	5'-TAGTTGATAATTCACTGGCCGTCGTTTTACAACGTCGTGACTGGGAAAACCCTGGCGTTA-3' 3'-ATCAACTATTAAGTGACCGGCAGCAAAATGTTGCAGCACTGACCCTTTTGGGACCGCAAT-5'
		R	Vector	5'-TGGGCTCAAGCAGTCTTCCTGCCTCAGCCTCTAAAATTGCTGGGATTACAGGCTTGAGTC-3' 3'-ACCCGAGTTCGTCAGAAGGACGGAGTCGGAGATTTTAACGACCCTAATGTCCGAACTCAG-5'
			Junction	5'-TGGGCTCAAGCAGTCTTCCTGCCTCAGCCTGGAGATTTTATGTCAGGTAGTGAAACTCACTAT-3' 3'-ACCCGAGTTCGTCAGAAGGACGGAGTCGGACCTCTAAAATACAGTCCATCACTTTGAGTGATA-5'		−
			Genome	GATTTTATGTCAGGTAGTGAAACTCACTAT-3' CTAAAATACAGTCCATCACTTTGAGTGATA-5'
	26	L	Genome	5'-CAAAGAAAGGTTGAGTTTGATTGGCAGGGCAGCCTGCCTGAACGCGAGTGGCTCTTTCCCCCAACA 3'-GTTTCTTTCCAACTCAAACTAACCGTCCCGTCGGACGGACTTGCGCTCACCGAGAAAGGGGGTTGT
			Junction	5'-CAAAGAAAGGTTGAGTTTGATTGGCAGGGCGTGAGCTTGTCTGCTCCCGGCATCCGCTTACAGA-3' 3'-GTTTCTTTCCAACTCAAACTAACCGTCCCGCACTCGAACAGACGAGGGCCGTAGGCGAATGTCT-5'		−
			Vector	5'-CCGCCAACACCCGCTGACGCGCCCTGACGGGCTTGTCTGCTCCCGGCATCCGCTTACAGA-3' 3'-GGCGGTTGTGGGCGACTGCGCGGGACTGCCCGAACAGACGAGGGCCGTAGGCGAATGTCT-5'
		R	Vector	5'-GGTCTTACTGTGTTGCCCAGGCTGATCCCGAACTCCTGGGCTCAAGCAGTCTTCCTGCCT-3' 3'-CCAGAATGACACAACGGGTCCGACTAGGGCTTGAGGACCCGAGTTCGTCAGAAGGACGGA-5'
			Junction	5'-GGTCTTACTGTGTTGCCCAGGCTGATCCCGGATCTTCTCTGCTATCAATTACCGTTTTGAATA-3' 3'-CCAGAATGACACAACGGGTCCGACTAGGGCCTAGAAGAGACGATAGTTAATGGCAAAACTTAT-5'		−
			Genome	CTTCTCTGCTATCAATTACCGTTTTGAATA-3' GAAGAGACGATAGTTAATGGCAAAACTTAT-5'
	27	L	Genome	5'-CTTGATTACCTTCCCTGCCTCTTATGCCAAAATGG 3'-GAACTAATGGAAGGGACGGAGAATACGGTTTTACC
			Junction	5'-CTTGATTACCTTCCCTGCCTCTTATGCCAAAATCACATGAAGGCAAGGTCAGATTTTTATTAT-3' 3'-GAACTAATGGAAGGGACGGAGAATACGGTTTTAGTGTACTTCCGTTCCAGTCTAAAAATAATA-5'		MH
			Vector	5'-AGTCCTAAACAGGGTAATGGACTGGGGCTGAATCACATGAAGGCAAGGTCAGATTTTTATTAT-3' 3'-TCAGGATTTGTCCCATTACCTGACCCCGACTTAGTGTACTTCCGTTCCAGTCTAAAAATAATA-5'
		R	Vector	5'-CTGAAGTAGCATTTCTACCCTGAGTTACGCTAGGGATAA 3'-GACTTCATCGTAAAGATGGGACTCAATGCGATCCC
			Junction	5'-CTGAAGTAGCATTTCTACCCTGAGTTACGCGTAACCTTCCCCCAACCCAAATTTGTGTGAAC-3' 3'-GACTTCATCGTAAAGATGGGACTCAATGCGCATTGGAAGGGGGTTGGGTTTAAACACACTTG-5'		TI
			Genome	AACCTTCCCCCAACCCAAATTTGTGTGAAC-3' TTGGAAGGGGGTTGGGTTTAAACACACTTG-5'
	28	L	Genome	5'-ACACATCCACATCCACCTCATAACCTCTCTATTTCTGTGTGGGCTGCCTCCATTCTCTTTAGTCCCTTG 3'-TGTGTAGGTGTAGGTGGAGTATTGGAGAGATAAAGACACACCCGACGGAGGTAAGAGAAATCAGGGAAC
			Junction	5'-ACACATCCACATCCACCTCATAACCTCTCTGTCCGTCGTTTTACAACGTCGTGACTGGGAAA-3' 3'-TGTGTAGGTGTAGGTGGAGTATTGGAGAGACAGGCAGCAAAATGTTGCAGCACTGACCCTTT-5'		−
			Vector	5'-CTTTATTATACATAGTTGATAATTCACTGGCCGTCGTTTTACAACGTCGTGACTGGGAAA-3' 3'-GAAATAATATGTATCAACTATTAAGTGACCGGCAGCAAAATGTTGCAGCACTGACCCTTT-5'
		R	Vector	5'-TATCTGTTGATATGAAGTAAAGTTTTTTTTTAAAGACAAGGTCTCATTCTGTCACCCAGG-3' 3'-ATAGACAACTATACTTCATTTCAAAAAAAAATTTCTGTTCCAGAGTAAGACAGTGGGTCC-5'
			Junction	5'-TATCTGTTGATATGAAGTAAAGTTTTTTTTGTAGGTTTTAAAACTTGGCATCATTCTCAATTC-3' 3'-ATAGACAACTATACTTCATTTCAAAAAAAACATCCAAAATTTTGAACCGTAGTAAGAGTTAAG-5'		−
			Genome	GGTTTTAAAACTTGGCATCATTCTCAATTC-3' CCAAAATTTTGAACCGTAGTAAGAGTTAAG-5'
	29	L	Genome	5'-GATACTTAATGATAGTAGAATTTCATTGTTGATTTTTCTGTAATTTCATAAGGGTGCTTT-3' 3'-CTATGAATTACTATCATCTTAAAGTAACAACTAAAAAGACATTAAAGTATTCCCACGAAA-5'
			Junction	5'-GATACTTAATGATAGTAGAATTTCATTGTTCTACTGGGTCAAGGGGAAAGAGTTTATTGAATA-3' 3'-CTATGAATTACTATCATCTTAAAGTAACAAGATGACCCAGTTCCCCTTTCTCAAATAACTTAT-5'		TI
			Vector	5'-TACTTGTTCAGCTTTATTCAAGTGGAATTTCTGGGTCAAGGGGAAAGAGTTTATTGAATA-3' 3'-ATGAACAAGTCGAAATAAGTTCACCTTAAAGACCCAGTTCCCCTTTCTCAAATAACTTAT-5'
		R	Vector	5'-GCAACACAGCAATACCCTATCTTTACAAATAATAAAAATATCTGTTGATTTGAA-3' 3'-CGTTGTGTCGTTATGGGATAGAAATGTTTATTATTTTTATAGACAACTAAACTT-5'
			Junction	5'-GCAACACAGCAATACCCTATCTTTCTTTTGACCTTAAAAAAAAAATTTCCCCTTGACCTTAAAAAGTCATAAGGAGGTGTTT-3' 3'-CGTTGTGTCGTTATGGGATAGAAAGAAAACTGGAATTTTTTTTTTAAAGGGGAACTGGAATTTTTCAGTATTCCTCCACAAA-5'		TI
			Genome	5'-ACTGAAAAAAAAAAAATAATTGGAAGATTTTTAAAAAGTCATAAGGAGGTGTTT-3' 3'-TGACTTTTTTTTTTTTATTAACCTTCTAAAAATTTTTCAGTATTCCTCCACAAA-5'
	30	L	Genome	5'-TAACCTCTGTGAGACTCCTGTTTCTCTTTGATAAAGTGATAATACCTACCAGCGAATCAT-3' 3'-ATTGGAGACACTCTGAGGACAAAGAGAAACTATTTCACTATTATGGATGGTCGCTTAGTA-5'
			Junction	5'-TAACCTCTGTGAGACTCCTGTTTCTCTTTGTATTATAATTTTATTTTAAAATTATAATATCAAAATAT-3' 3'-ATTGGAGACACTCTGAGGACAAAGAGAAACATAATATTAAAATAAAATTTTAATATTATAGTTTTATA-5'		TI
			Vector	5'-GCTTGCATTGTATGTCTGGCTATTCTGTGTTTTTATTTTAAAATTATAATATCAAAATAT-3' 3'-CGAACGTAACATACAGACCGATAAGACACAAAAATAAAATTTTAATATTATAGTTTTATA-5'
		R	Vector	5'-TTGTTTAAACACAAAATTTAGACTTTTACTCAACAAAAGTGATTGATTGATTGATTGATT-3' 3'-AACAAATTTGTGTTTTAAATCTGAAAATGAGTTGTTTTCACTAACTAACTAACTAACTAA-5'
			Junction	5'-TTGTTTAAACACAAAATTTAGACTTTTACTTACACACTGACCCCTGGTCCCACCCCCAGGG-3' 3'-AACAAATTTGTGTTTTAAATCTGAAAATGAATGTGTGACTGGGGACCAGGGTGGGGGTCCC-5'		−
			Genome	5'-TACACACTGGAATCTCCCAAGGAGTTTTCAACACACTGACCCCTGGTCCCACCCCCAGGG-3' 3'-ATGTGTGACCTTAGAGGGTTCCTCAAAAGTTGTGTGACTGGGGACCAGGGTGGGGGTCCC-5'

## Sheet: b. Summary
	WT
	Clone	5' (Left)				3' (Right)				Genomic deletion (bp)
		Templated insertion	Microhomology (bp)	Insertion (bp)	Terminal deletion (bp)	Templated insertion	Microhomology (bp)	Insertion (bp)	Terminal deletion (bp)
	1	No	3	0	0	Yes (complex)	0	15	0	ND
	2	Yes	0	15	2958	No	0	1	2131	473
	3	No	0	1	860	No	5	0	1756	6
	4	No	0	2	2038	No	1	0	0	27091
	5	Yes (complex)	0	12	3671	Yes (complex)	0	23	1549	0
	6	No	0	4	423	No	0	4	0	0
	7	No	0	1	78	Yes (complex)	0	15	2360	221
	8	No	1	0	1638	No	0	2	2564	10771
	9	No	0	7	3730	Yes (complex)	0	13	2313	39
	10	No	0	3	10	Yes (complex)	0	7	412	2
	11	No	1	0	289	Yes	0	3	1756	ND
	12	No	0	1	44	No	0	2	84	42
	13	Yes	0	4	3969	No	0	1	2667	38
	14	Yes (complex)	0	11	1948	No	0	7	910	26470
	15	Yes (complex)	0	13	1963	No	1	0	2968	4030
	16	No	2	0	3152	No	0	0	2337	ND
	17	Yes	0	1	4054	No	0	9	1311	26
	18	Yes	0	1	4154	Yes	0	4	0	ND
	19	No	0	7	3319	No	1	0	2769	5
	20	Yes (complex)	0	3	166	Yes (complex)	0	15	2360	132
	21	No	0	0	3785	No	2	0	2843	1180
	22	Yes	0	6	2428	Yes	0	4	9	88
	23	No	2	0	2299	No	0	11	0	80963
	24	No	0	6	517	No	0	2	473	21
	25	No	0	3	62	No	0	3	81	6
	26	No	0	4	343	No	0	3	117	36
	27	No	3	0	2709	Yes	0	2	9	2
	28	No	0	2	50	No	0	3	324	39
	29	Yes	0	3	3	Yes (complex)	0	34	368	ND
	30	Yes	0	8	2841	No	0	1	1559	94
