# Supplementary material for: Dual loss of human POLQ and LIG4 abolishes random integration
Source: Nat Commun. 2017 Jul 11;8:16112. doi: 10.1038/ncomms16112 (PMC5508229; doi:10.1038/ncomms16112)
Supplement: Supplementary Data 4 [file ncomms16112-s5.xlsx]

## Sheet: a. WT
WT
	Clone	5' flanking sequence	Insertion	3' flanking sequence		TI	MH (bp)	Ins (bp)	Del (bp)
	1	5'-TTATTTCTGTAGGACTGAACGTCTTGCTCGAGATGTGATGA	GG	GGGAGGCCATCACATTGTAGCCCTCTGTGTGCTCAAGGGGGGCTATAA-3'		No	–	2	7
	2	5'-TTATTTCTGTAGGACTGAACGTCTTGCTCGAGATGTGATGAAGGAGA	GGGC	TGGGAGGCCATCACATTGTAGCCCTCTGTGTGCTCAAGGGGGGCTATAA-3'		Yes	–	4	0
	3	5'-TTATTTCTGTAGGACTGAACGTCTTGCTCGAGATGTGA	A	GAGGCCATCACATTGTAGCCCTCTGTGTGCTCAAGGGGGGCTATAA-3'		No	–	1	12
	4	5'-TTATTTCTGTAGGACTGAACGTCTTGCTCGAGATGTGATGA	GGGACCCCC	GGGAGGCCATCACATTGTAGCCCTCTGTGTGCTCAAGGGGGGCTATAA-3'		No	–	9	7
	5	5'-TTATTTCTGTAGGACTGAGCGTCTTGCTCGAGATGTGATGAAGGAGA	GAT	TGGGAGGCCATCACATTGTAGCCCTCTGTGTGCTCAAGGGGGGCTATAA-3'		No	–	3	0
	6	5'-TTATTTCTGTAGGACTGAACGTCTTGCTCGAGATGTGATGAAGGAGA	AG	TGGGAGGCCATCACATTGTAGCCCTCTGTGTGCTCAAGGGGGGCTATAA-3'		No	–	2	0
	7	5'-TTATTTCTGTAGGACTGAACGTCTTGCTCGAGATGTGATGAAGGA	-	GGCCATCACATTGTAGCCCTCTGTGTGCTCAAGGGGGGCTATAA-3'		No	1	0	6
	8	5'-TTATTTCTGTAGGACTGAACGTCTTGCTCGAGATGTGATGAAGGAGA	-	ATCACATTGTAGCCCTCTGTGTGCTCAAGGGGGGCTATAA-3'		No	0	0	9
	9	5'-GGAGTGCAGTGGCACAATCACAGT	-	GATAGATCCATTCCTATGACT-3'		No	3	0	357
	10	5'-TTATTTCTGTAGGACTGAACGTCTTGCTCGAGATGTGATGAAGGA	-	GGCCATCACATTGTAGCCCTCTGTGTGCTCAAGGGGGGCTATAA-3'		No	1	0	6
	11	5'-TTATTTCTGTAGGACTGAACGTCTTGCTCGAGATGTGATGAAGGAGA	AGGCA	GGGAGGCCATCACATTGTAGCCCTCTGTGTGCTCAAGGGGGGCTATAA-3'		No	–	5	1
	12	5'-TTATTTCTGTAGGACTGAACGTCTTGCTCGAGATGTGATGAAGGAGAT	TTCT	GGGAGGCCATCACATTGTAGCCCTCTGTGTGCTCAAGGGGGGCTATAA-3'		Yes	–	4	0
	13	5'-TTATTTCTGTAGGACTGAACGTCTTGCTCGAGATGTGATGAAGGAGAT	GACT	GGGAGGCCATCACATTGTAGCCCTCTGTGTGCTCAAGGGGGGCTATAA-3'		No	–	4	0
	14	5'-TTATTTCTGTAGGACTGAACGTCTTGCTCGAGATGTGATGAAGGAGA	AG	TGGGAGGCCATCACATTGTAGCCCTCTGTGTGCTCAAGGGGGGCTATAA-3'		No	–	2	0
	15	5'-TTATTTCTGTAGGACTGAACGTCTTGCTCGAGATGTGATGAAGGAGA	GG	TGGGAGGCCATCACATTGTAGCCCTCTGTGTGCTCAAGGGGGGCTATAA-3'		No	–	2	0
	16	5'-TTATTTCTGTAGGACTGAACGTCTTGCTCGAGATGTGATGAAGGAGAT	TCC	GGGAGGCCATCACATTGTAGCCCTCTGTGTGCTCAAGGGGGGCTATAA-3'		No	–	3	0
	17	5'-TTATTTCTGTAGGACTGAACGTCTTGCTCGAGATGTGGTGAAGGAGA	AAAC	TGGGAGGCCATCACATTGTAGCCCTCTGTGTGCTCAAGGGGGGCTATAA-3'		No	–	4	0
	18	5'-TTATTTCTGTAGGACTGAACGTCTTGCTCGAGATGTGATGAAGGAGA	GGGGACT	TGGGAGGCCATCACATTGTAGCCCTCTGTGTGCTCAAGGGGGGCTATAA-3'		No	–	7	0
	19	5'-TTATTTCTGTAGGACTGAACGTCTTGCTCGAGATGTGATGAAGGA	CTTTTCC	GGGAGGCCATCACATTGTAGCCCTCTGTGTGCTCAAGGGGGGCTATAA-3'		Yes	–	7	3
	20	5'-TTATTTCTGTAGGACTGAACGTCTTGCTCGAGATGTGATGAAGGAGA	GGGC	TGGGAGGCCATCACATTGTAGCCCTCTGTGTGCTCAAGGGGGGCTATAA-3'		Yes	–	4	0
	21	5'-TTATTTCTGTAGGACTGAACGTCTTGCTCGAGATGTGATGAAGGAGA	TCT	TGGGAGGCCATCACATTGTAGCCCTCTGTGTGCTCAAGGGGGGCTATAA-3'		No	–	3	0
	22	5'-TTATTTCTGTAGGACTGAACGTCTTGCTCGAGATGTGAT	C	GGGAGGCCATCACATTGTAGCCCTCTGTGTGCTCAAGGGGGGCTATAA-3'		No	–	1	9
	23	5'-TTATTTCTGTAGGACTGAACGTCTTGCTCGAGATGTGATGAAGGAGA	CAA	TGGGAGGCCATCACATTGTAGCCCTCTGTGTGCTCAAGGGGGGCTATAA-3'		Yes	–	3	0
	24	5'-TTTGCAGGCATGGGGTCTCACT	(87 bp)	AGAAATAGTGATAGATCCATT-3'		Yes	–	87 *	225 **
	*	AGAATTTAATAGAAAGTTTCATACATTAAACTTTATAACAAACACCTCTTAGTCATTAAACTTCCACACCAACCTGGCAATATAGTG
	**	GTATTGCCCAGGTTGGTGTGGAAGTTTAATGACTAAGAGGTGTTTGTTATAAAGTTTAATGTATGAAACTTTCTATTAAATTCCTGATTTTATTTCTGTAGGACTGAACGTCTTGCTCGAGATGTGATGAAGGAGATGGGAGGCCATCACATTGTAGCCCTCTGTGTGCTCAAGGGGGGCTATAAATTCTTTGCTGACCTGCTGGATTACATCAAAGCACTGAAT

## Sheet: b. LIG4 KO
LIG4 KO
	Clone	5' flanking sequence	Insertion	3' flanking sequence		TI	MH (bp)	Ins (bp)	Del (bp)
	1	5'-TGCTCGAGATGTGATGAAGGA	AAAAGTAAAACA	AACTTTTTCACTATACATACT-3'		Yes	–	12	409
	2	5'-TTATTTCTGTAGGACTGAACGTCTTGCTCGAGATGTGATGAAGGAG	-	GCCATCACATTGTAGCCCTCTGTGTGCTCAAGGGGGGCTATAA-3'		No	4	0	3
	3	5'-TTATTTCTGTAGGACTGAACGTC	-	CTTTTAGGAATTGCTGTTGGG-3'		No	2	0	399
	4	5'-AGTGATGATGAACCAGGTTATGAC	-	TTGGGATACTTTTTTCGCTAT-3'		No	3	0	2228
	5	5'-GTTTAATGTATGAAACTTTCTATTAAATT	-	GTAGCCCTCTGTGTGCTCAAGGGGGGCTATAA-3'		No	3	0	68
	6	5'-TTATTTCTGTAGGACTGAACGTCTTGCTCGAGATGTGATGAAGGAG	-	GCCATCACATTGTAGCCCTCTGTGTGCTCAAGGGGGGCTATAA-3'		No	4	0	3
	7	5'-TTATTTCTGTAGGACTGAACGTCTTGCTCGAGATGTGATGAAGG	-	CCATCACATTGTAGCCCTCTGTGTGCTCAAGGGGGGCTATAA-3'		No	3	0	7
	8	5'-TTATTTCTGTAGGACTGAACGTCTTGCTCGAGATGTGATGAAGG	-	GAGGCCATCACATTGTAGCCCTCTGTGTGCTCAAGGGGGGCTATAA-3'		No	2	0	4
	9	5'-TGCTCGAGATGTGATGAAGGA	AAAAGTAAAACA	AACTTTTTCACTATACATACT-3'		Yes	–	12	409
	10	5'-ATGACTAAGAGGTGTTTGTTATAAAG	CCTCTT	AGGGGGGCTATAA-3'		Yes	–	6	118
	11	5'-TACTTGCTATTTGAACATAAACTAGG	-	TTTGACAAATAAGGTGGGTTA-3'		No	5	0	2140
	12	5'-TTATTTCTGTAGGACTGAACGTCTTGCTCGAGATGTGATGAAGGAG	-	GCCATCACATTGTAGCCCTCTGTGTGCTCAAGGGGGGCTATAA-3'		No	4	0	3
	13	5'-TTATTTCTGTAGGACTGAACGTCTTGCTCGAGATGTGATG	GGGGGCT	ATCACATTGTAGCCCTCTGTGTGCTCAAGGGGGGCTATAA-3'		Yes	–	7	16
	14	5'-TAAGAGGTGTTTGTTATAAAGTT	-	GTAGCCCTCTGTGTGCTCAAGGGGGGCTATAA-3'		No	2	0	96
	15	5'-TTATTTCTGTAGGACTGAACGTCTTGCTCGAGATGTGATGAAGGAGAT	GC	AGCCCTCTGTGTGCTCAAGGGGGGCTATAA-3'		No	–	2	18
	16	5'-TTATTTCTGTAGGACTGAACGTCTTGCTCGAGACGTGATGAAGG	-	CCATCACATTGTAGCCCTCTGTGTGCTCAAGGGGGGCTATAA-3'		No	3	0	7
	17	5'-TTATTTCTGTAGGACTGAACGTCTTGCTCGAGATGTGATGAAGGAG	-	GCCATCACATTGTAGCCCTCTGTGTGCTCAAGGGGGGCTATAA-3'		No	4	0	3
	18	5'-TTATTTCTGTAGGACTGAACGTCTTGCTCGAGATGTGATGAAGGAGAT	GC	AGCCCTCTGTGTGCTCAAGGGGGGCTATAA-3'		No	–	2	18
	19	5'-TTATTTCTGTAGGACTGAACGTCTTGCTCGAGATGTGATGAAGG	-	TAGCCCTCTGTGTGCTCAAGGGGGGCTATAA-3'		No	1	0	20
	20	5'-TAATGCATTTTTTTGAGACAAGG	-	GAGGCCATCACATTGTAGCCCTCTGTGTGCTCAAGGGGGGCTATAA-3'		No	2	0	308
	21	5'-CGCCATGTTACCCAGCCTCCCAAAGT	-	CCTTTGGAGCTAGGTTTGACA-3'		No	5	0	1051
	22	5'-TTATTTCTGTAGGACTGAACGTCTTGCTCGAGATGTGATGAAGG	-	CCATCACATTGTAGCCCTCTGTGTGCTCAAGGGGGGCTATAA-3'		No	3	0	7
	23	5'-TTATTTCTGTAGGACTGAACGTCTTGCTCGAGATGTGATG	-	GGAGGCCATCACATTGTAGCCCTCTGTGTGCTCAAGGGGGGCTATAA-3'		No	2	0	7
	24	5'-CGCCATGTTACCCAGCCTCCCAAAGT	-	CCTTTGGAGCTAGGTTTGACA-3'		No	5	0	1051
	25	5'-TTATTTCTGTAGGACTGAACGTCTTGCTCGAGACGTGATGAAGG	-	CCATCACATTGTAGCCCTCTGTGTGCTCAAGGGGGGCTATAA-3'		No	3	0	7
	26	5'-TTATTTCTGTAGGACTGAACGTCTTGCTCGAGATGTGATGAAGGAGAT	GAGCACAC	AGCCCTCTGTGTGCTCAAGGGGGGCTATAA-3'		Yes	–	8	18
	27	5'-TTGGTGTGGAAGTTTAATGAC	ATCTAGGAGCTT	GTGGCAACAGTAGGTTTTCTT-3'		No	–	12	282
	28	5'-GCACTAAAGTGATTTTCCCAC	(297 bp)	CCTCTGTGTGCTCAAGGGGGGCTATAA-3'		Yes	–	297 *	242 **
	*	AAACACCTCTTAGTCATTAAACTTCCACACCAACATATGGGGGGCTATAAATTCTTTGCTGACCTGCTGGATTACATCAAAGCACTGAATAGAAATAGTGATAGATCCATTCCTATGACTGTAGATTTTATCAGACTGAAGAGCTATTGTGTGAGTATATTTAATATATGATTCTTTTTAGTGGCAACAGTAGGTTTTCTTATATTTTCTTTGAATCTCTGCAAACCATACTTGCTTTCATTTCACTTGGTTACAGTGAGATTTTTCTAACATATTCACTAGTACTTTACATCAAAG
	**	CTCACCTCTCAAGTAGCTGGGACTACAGGTACATGCTACCATGCCTGGCTAATTTTTTTTTTTTTGCAGGCATGGGGTCTCACTGTATTGCCCAGGTTGGTGTGGAAGTTTAATGACTAAGAGGTGTTTGTTATAAAGTTTAATGTATGAAACTTTCTATTAAATTCCTGATTTTATTTCTGTAGGACTGAACGTCTTGCTCGAGATGTGATGAAGGAGATGGGAGGCCATCACATTGTAGC

## Sheet: c. POLQ KO (L4 Add back)
DKO+Lig4
	Clone	5' flanking sequence	Insertion	3' flanking sequence		TI	MH (bp)	Ins (bp)	Del (bp)
	1	5'-TTATTTCTGTAGGACTGAACGTCTTGCTCGAGATGTGATGAAGGAG	TTCCC	TGGGGGGCCATCACATTGTAGCCCTCTGTGTGCTCAAGGGGGGCTATAA-3'		No	–	5	1
	2	5'-TTATTTCTGTAGGACTGAACGTCTTGCTCGAGATGTGATGAAGGAGAT	CTCT	ATTGTAGCCCTCTGTGTGCTCAAGGGGGGCTATAA-3'		No	–	4	13
	3	5'-TTATTTCTGTAGGACTGAACGTCTTGCTCGAGATGTGATGAAGGAGAT	GGACCCC	GGGAGGCCATCACATTGTAGCCCTCTGTGTGCTCAAGGGGGGCTATAA-3'		No	–	7	0
	4	5'-TTATTTCTGTAGGACTGAACGTCTTGCTCGAGATGTGATGAAGGAG	TTCCC	TGGGGGGCCATCACATTGTAGCCCTCTGTGTGCTCAAGGGGGGCTATAA-3'		No	–	5	1
	5	5'-TTATTTCTGTAGGACTGAACGTCTTGCTTGAGATGTGATGAAGGAGA	GAAGGGT	TGGGAGGCCATCACATTGTAGCCCTCTGTGTGCTCAAGGGGGGCTATAA-3'		No	–	7	0
	6	5'-TTATTTCTGTAGGACTGAACGTCTTGCTCGAGATGTGAT	C	CCCTCTGTGTGCTCAAGGGGGGCTATAA-3'		No	–	1	29
	7	5'-TTATTTCTGTAGGACTGAACGTCTTGCTCGAGATGTGATGAAGGAGA	GGGCC	TGGGAGGCCATCACATTGTAGCCCTCTGTGTGCTCAAGGGGGGCTATAA-3'		No	–	5	0
	8	5'-TTATTTCTGTGGGACTGAACGTCTTGCTCGAGATGTGATGAAGGAGAT	CTCTA	GTAGCCCTCTGTGTGCTCAAGGGGGGCTATAA-3'		No	–	5	16
	9	5'-TTATTTCTGTAGGACTGAACGTCTTGCTCGAGATGTGATGAAGGAGAT	GCTCTCT	GGGAGGCCATCACATTGTAGCCCTCTGTGTGCTCAAGGGGGGCTATAA-3'		No	–	7	0
	10	5'-TTATTTCTGTAGGACTGAACGTCTTGCTCGAGATGTGATGAAGGAGA	AACC	GGGAGGCCATCACATTGTAGCCCTCTGTGTGCTCAAGGGGGGCTATAA-3'		No	–	4	1
	11	5'-TTATTTCTGTGGGACTGAACGTCTTGCTCGAGATGTGATGAAGGAGAT	CTCTA	GTAGCCCTCTGTGTGCTCAAGGGGGGCTATAA-3'		No	–	5	16
	12	5'-TTATTTCTGTAGGACTGAACGTCTTGCTCGAGATGTGATGAAGGAGA	CA	TGGGAGGCCATCACATTGTAGCCCTCTGTGTGCTCAAGGGGGGCTATAA-3'		No	–	2	0
	13	5'-TTATTTCTGTAGGACTGAACGTCTTGCTCGAGATGTGATGAAGGAGA	AGGGT	TGGGAGGCCATCACATTGTAGCCCTCTGTGTGCTCAAGGGGGGCTATAA-3'		No	–	5	0
	14	5'-TTATTTCTGTAGGACTGAACGTCTTGCTCGAGATGTGATGAAGGAGAT	A	GGGAGGCCATCACATTGTAGCCCTCTGTGTGCTCAAGGGGGGCTATAA-3'		No	–	1	0
	15	5'-TTATTTCTGTAGGACTGAACGTCTTGCTCGAGATGTGATGAAGGAGAT	TCC	GGGAGGCCATCACATTGTAGCCCTCTGTGTGCTCAAGGGGGGCTATAA-3'		No	–	3	0
	16	5'-TTATTTCTGTAGGACTGAACGTCTTGCTCGAGATGTGATGAAGGAGA	GGGCC	TGGGAGGCCATCACATTGTAGCCCTCTGTGTGCTCAAGGGGGGCTATAA-3'		No	–	5	0
	17	5'-TTATTTCTGTAGGACTGAACGTCTTGCTCGAGATGTGATGAAGGAGAT	A	GGGAGGCCATCACATTGTAGCCCTCTGTGTGCTCAAGGGGGGCTATAA-3'		No	–	1	0
	18	5'-TTATTTCTGTAGGACTGAACGTCTTGCTCGAGATGTGATGA	-	TCACATTGTAGCCCTCTGTGTGCTCAAGGGGGGCTATAA-3'		No	1	0	15
	19	5'-TTATTTCTGTAGGACTG	TGCCC	GGAGGCCATCACATTGTAGCCCTCTGTGTGCTCAAGGGGGGCTATAA-3'		No	–	5	32
	20	5'-GTATGAAACTTTCTA	TTAAA	ATTGTAGCCCTCTGTGTGCTCAAGGGGGGCTATAA-3'		No	–	5	74
	21	5'-TTATTTCTGTAGGACTGAACGTCTT	AA	GCCATCACATTGTAGCCCTCTGTGTGCTCAAGGGGGGCTATAA-3'		No	–	2	28
	22	5'-TTATTTCTGTAGGACTGAACGTCT	G	ATCACATTGTAGCCCTCTGTGTGCTCGAGGGGGGCTATAA-3'		No	–	1	32
	23	5'-TTATTTCTGTAGGACTG	TGCCC	GGAGGCCATCACATTGTAGCCCTCTGTGTGCTCAAGGGGGGCTATAA-3'		No	–	5	32
	24	5'-TTATTTCTGTAGGACTGAACGTCTTGCTCGAGATGTGATGAAGGAGA	AGGT	TGGGAGGCCATCACATTGTAGCCCTCTGTGTGCTCAAGGGGGGCTATAA-3'		No	–	4	0
	25	5'-TTATTTCTGTAGGACTGAACGTCTTGCTCGAGATGTGATGAAGGAGA	GGGACA	GGGAGGCCACCACATTGTAGCCCTCTGTGTGCTCAAGGGAGGCTATAA-3'		No	–	6	1
	26	5'-TTATTTCTGTAGGACTGAACGTCTT	AA	GCCATCACATTGTAGCCCTCTGTGTGCTCAAGGGGGGCTATAA-3'		No	–	2	28
	27	5'-TTATTTCTGTAGGACTGAACGTCTTGCTCGAGATGTGATGAAGGAGA	GGGACA	GGGAGGCCACCACATTGTAGCCCTCTGTGTGCTCAAGGGAGGCTATAA-3'		No	–	6	1
	28	5'-TATTAAATTCCTGAT	GG	GGGAGGCCATCACATTGTAGCCCTCTGTGTGCTCAAGGGGGGCTATAA-3'		No	–	2	49
	29	5'-TATTAAATTCCTGAT	GG	GGGAGGCCATCACATTGTAGCCCTCTGTGTGCTCAAGGGGGGCTATAA-3'		No	–	2	49
	30	5'-TTATTTCTGTAGGACTGAACGTCTTGC	GA	TGGGAGGCCATCACATTGTAGCCCTCTGTGTGCTCAAGGGGGGCTATAA-3'		No	–	2	20

## Sheet: d. POLQ KO
POLQ KO
	Clone	5' flanking sequence	Insertion	3' flanking sequence		TI	MH (bp)	Ins (bp)	Del (bp)
	1	5'-TTATTTCTGTAGGACTGAACGTCTTGCTCGAGATGTGATGAAGG	CA	TGGGAGGCCATCACATTGTAGCCCTCTGTGTGCTCAAGGGGGGCTATAA-3'		No	–	2	3
	2	5'-TTATCTCTGTAGGACTGAACGTCTTGCTCGAGATGTGATGAAGGAGA	GGGGC	TGGGAGGCCATCACATTGTAGCCCTCTGTGTGCTCAAGGGGGGCTATAA-3'		No	–	5	0
	3	5'-TTATTTCTGTAGGACTGAACGTCTTGCTCGAGATGTGATGAAGG	-	GAGGCCATCACATTGTAGCCCTCTGTGTGCTCAAGGGGGGCTATAA-3'		No	2	0	4
	4	5'-TTATTTCAGTAGGACTGAACGTCTTGCTCGAGATGTGATGAAGGAGAT	CTCTA	GTAGCCCTCTGTGTGCTCAAGGGGGGCTATAA-3'		No	–	5	16
	5	5'-TTATTTCTGTAGGACTGAACGTCTTGCTCGAGATGTGATGAAGGAGA	C	TGGGAGGCCATCACATTGTAGCCCTCTGTGTGCTCAAGGGGGGCTATAA-3'		No	–	1	0
	6	5'-TTATTTCTGTAGGACTGAACGTCTTGCTCGAGATGTGATGAAGGAGAT	GCTCTCT	GGGAGGCCATCACATTGTAGCCCTCTGTGTGCTCAAGGGGGGCTATAA-3'		No	–	7	0
	7	5'-TTATCTCTGTAGGACTGAACGTCTTGCTCGAGATGTGATGAAGGAGA	GGGGC	TGGGAGGCCATCACATTGTAGCCCTCTGTGTGCTCAAGGGGGGCTATAA-3'		No	–	5	0
	8	5'-TTATTTCTGTAGGACTGAACGTCTTGCTCGAGATGTGATGAAGGAGA	C	TGGGAGGCCATCACATTGTAGCCCTCTGTGTGCTCAAGGGGGGCTATAA-3'		No	–	1	0
	9	5'-TTATTTCTGTAGGACTGAACGTCTTGCTCGAGATGTGATGAAGGAGAT	A	AGGCCATCACATTGTAGCCCTCTGTGTGCTCAAGGGGGGCTATAA-3'		No	–	1	3
	10	5'-TTATTTCTGTAGGACTGAACGTCTTGCTCGAGATGTGATGAAGGA	AGAG	TCACATTGTAGCCCTCTGTGTGCTCAAGGGGGGCTATAA-3'		No	–	4	12
	11	5'-TTATTTCAGTAGGACTGAACGTCTTGCTCGAGATGTGATGAAGGAGAT	CTCTA	GTAGCCCTCTGTGTGCTCAAGGGGGGCTATAA-3'		No	–	5	16
	12	5'-TTATTTCTGTAGGACTGAACGTCTTGCTCGAGATGTGATGAAGGA	AGTT	GGCCATCACATTGTAGCCCTCTGTGTGCTCAAGGGGGGCTATAA-3'		No	–	4	7
	13	5'-TTATTTCTGTAGGACTGAACGTCTTGCTCGAGATGTGATGAAGGAGAT	CCT	GGAGGCCATCACATTGTAGCCCTCTGTGTGCTCAAGGGGGGCTATAA-3'		No	–	3	1
	14	5'-TTATTTCTGTAGGACTGAACGTCTTGCTCGAGATGTGATGAAGGAGA	CTT	TGGGAGGCCATCACATTGTAGCCCTCTGTGTGCTCAAGGGGGGCTATAA-3'		No	–	3	0
	15	5'-TTATTTCTGTAGGACTGAACG	-	CATCACATTGTAGCCCTCTGTGTGCTCAAGGGGGGCTATAA-3'		No	0	0	34
	16	5'-TTATTTCTGTAGGACTGAACGTCTTGCTCGAGATGTGATGAAGGAGA	AACC	GGGAGGCCATCACATTGTAGCCCTCTGTGTGCTCAAGGGGGGCTATAA-3'		No	–	4	1
	17	5'-TTATTTCTGTAGGACTGAACGTCTTGCTCGAGATGTGATGAAGGAGA	ATATAT	GCCATCACATTGTAGCCCTCTGTGTGCTCAAGGGGGGCTATAA-3'		No	–	6	6
	18	5'-TTATTTCTGTAGGACTGAACGTCTTGCTCGAGATGTGATGAAGGAGA	CTT	TGGGAGGCCATCACATTGTAGCCCTCTGTGTGCTCAAGGGGGGCTATAA-3'		No	–	3	0
	19	5'-TTATCTCTGTAGGACTGAACGTCTTGCTCGAGATGTGATGAAGGAGA	GGGGC	TGGGAGGCCATCACATTGTAGCCCTCTGTGTGCTCAAGGGGGGCTATAA-3'		No	–	5	0

## Sheet: e. Summary
		Genotype	Mutagenic DSB joining frequency (x 10-5)	No. of junctions analyzed	Deletion size (bp)									Feature of junction
					0	1-9	10-49	50-99	100-499	500-999	1000- 1999	2000+		≥ 1 bp Insertion			No insertion (direct joining)
														Templated insertion	Undefined insertion		0-1 bp homology	2-6 bp homology	13-22 bp homology
		Wild-type	20	24	13	8	1	0	2	0	0	0		6	14		3	1	0
		LIG4 –/–	40	28	0	10	5	2	7	0	2	2		6	3		1	18	0
		LIG4 –/– POLQ –/–	0.23	4	0	0	0	0	0	0	0	4		0	0		0	0	4
		+ LIG4 #3	50	30	11	5	13	1	0	0	0	0		0	29		1	0	0
		POLQ –/–	26	19	8	7	4	0	0	0	0	0		0	17		1	1	0
